# Supplementary material for: Evolution of the Muscarinic Acetylcholine Receptors in Vertebrates
Source: eNeuro. 2018 Nov 8;5(5):ENEURO.0340-18.2018. doi: 10.1523/ENEURO.0340-18.2018 (PMC6298421; doi:10.1523/ENEURO.0340-18.2018)
Supplement: Figure 1-1 — Jalview multiple sequence alignment of the mAChR amino acid sequences in the selected species repertoire. The three-letter abbreviation in the sequence names refers to species, and the numbers or roman numerals refer to the chromosome or genomic scaffold of gene location. If several genes are located on the same chromosome or genomic scaffold, their order is indicated by an additional number. Assigned sequence names and sequence information details are provided in Figure 1-4. Download Fig. 1-1, TXT file. [file sup_enu-eN-NWR-0340-18-s01.txt]

>Cin.HT19/1-486
---------------------MPTTPSTLGYNATNI------------------------------------
------------LLGVTAAESQRQ--ETAQ----MVLLICILAGACSLLTIVGNVVVIVSFFINKSLRNFSN
YLILSLAISDLTIGAFSMNVYTSYNVKNEWILGEVMCKAWLAVDYTASNASVMNLLVICVDRYLAITKPVKY
RKWCTPQRAAIAIAGVWILSFLMWCPAIVLWDLFSTDTKMPTN-DCYIPFMKDNAWVTVATIVGAFYIPATA
MCALYY-QVISKLRKRRLVPLSRIKRKTY-------------------ILKPSVPDLPPGPASGFGLRSLAI
KDTLT-------------------------------MAV---PLPVNTNNISRSD----EKKSFSSNSPSAV
DGQDK-----CDQHNKQVVSPRDSRDNPSAAATLANTTT-SLL-------------------------MATT
VENDLKHSDTAETNSTLPHEATMPLV-TRRS-------------------------ASIAKANSFSSIIR--
--------KNSGSKCFYREPQRV-VRERRVTVLLKFILTCFIVLWLPYSLIILVTSFW---PSCMVPIYIWN
LSYWLCYLNSTVNPFCYGFCNENFRQTFKGSQLCYIKSERTSR------------------------
>Cin.11/1-522
---------------------------MYSNSS---------------------------------------
------------QQQSSQSEATA-----------SIVAICIVSALASVLTVGGNVMVIVSFVINRSLRTVNN
YLLLSLAAADLLIGLVSMNLFTVFIVSGSWNLGAVLCDLWLALDYVASNASVMNLLIICLDRYYSVTKPVEY
RNRRTPKRFITAIIGAWSVSFILWAPWVIFWQFIVNERTVPND-NCYVQFIKDSKPMAVITALAAFYLPATV
MCVLYW-KVYLGIKNRRKAETSGLAGDAG----------------SADLALRINKLGEKRLVSKTATTKIDD
QTSVAKPQNGTQALPVMEVPAVNLD-----------EGN---GEEISANKINNYDAGGEVPEPSVRMTSPSD
VTGARQMLVAVIRQRHGYIEEKVEAKNAIDNMEDDSSDF-ETFDCTNGNLIIENN-------------AKSP
KRHSFKSYKGKTKRRRLPSLPAQPTTITPQTKKFVAPINN----------------GSPKIPIVDKNETL--
---RTRITERLKLQVVKKKLQSL-NKETKAARLLASILAAFILLWLPYNIMALIEAFCPLSEKC-IPDLAWS
FGYWSCYLNSTLNPVCYAMCNKNFQETFKFLL-----------------------------------
>Csa.ref16/1-531
------------------------ASVSLSNRSLEAS-----------------------------------
------------YGISYKNESMTTEADQTL----TIVTICFLSALASILTIGGNVMVIVSFVINRALRTVNN
YLILSLAAADLVIGVVSMNLFTVFIVSGSWKLGAVLCDVWLALDYVASNASVMNLLIICLDRYYSVTKPVEY
RNQRTPKRFITAIIGAWSISFILWAPWVLFWQFIVNKRTVPED-NCYVQFIKDSKPMAVITAIGAFYLPATV
MCVLYW-KVYIGIKNLAK-DNSIISGSED-------------------EHQSNSLKARMRHFFQHKSDFSAP
NENNRLLDDKKVGPVTE-------------------GIE---ISQYVVKSLNGAQSIPTGEVSAINRLDTNN
KEDQIQDQ--PKLANTFVIAVRRPSNREEIQFEQVVTDI-LCKREAKSNEEP----------------TYTE
GPTSLTSAATSASYHNIPTLQHRSPE-KHPENASQTGADS----------------PRSRTNSGRLGGII--
----KVT-ERLKLQVVKKKLQSL-NKETKAARLLASILAAFILLWLPYNIMALVEAFCPLAEKC-IPDLAWN
FGYWFCYLNSTLNPVCYAMCNKNFQQTFKFLLSMKWI-KPENRRYRAP-------------------
>Cin.HT53/1-456
----------MDEFSTSGMSEINDNNSLLLNLNSS-------------------------------------
------------HENLTAMEPK------------LALFVCLITTSISLVTTAGNILVIIAFYMNKRLQTITN
YFILSLAYADMVIGLVSMNLFTIYIVQGEWNLGPLVCDIWLCIDYVACNASVMNLLIISVDRYLALTKPMTY
RVKRTKRRACLMIVGAWTVSFILWVPSILLWPLVEGGRNVQNK-KCYIRFILASPAVAIGTAMAAFYVPVLV
MSILSW-YINRVNVEHRK-YANTFRIRKS-------------------------TNEKNIGQYSVNKTLNVV
LEKTCTR-----------------------------CMI---QSTVHKVGGTRSS------------AMSDR
IKERN-----TQGKSKFELQNKENGSK-----------------------------------------IQPP
LAVIKVETSSFDHLGQEPHKDEITI-------------------------------EKSKSSFRLSETTA--
--------SLLNATRQNVRNMS--ARENKAARMLLCIMVVFIITWAPYNILVVISTVCGE-DGC-VNDILWK
LSYWLCYLNSTINPACYAMCSPEFRRTFHRLLRCQRSNDLFR-------------------------
>Csa.ref312/1-500
-----------------VSSDWTETDKIFNNESLG-------------------------------------
------------NYTTSNMDPK------------VALFVCLITTSLSFVTTAGNILVIVAFHANRRLQTITN
YFILSLAYADMVIGLVSMNLFTIYIVQGEWRLGPLVCDIWLCIDYVASNASVMNLLIISVDRYLALTKPLTY
RAKRTKRRACLMIVGAWMVSFVLWVPSILLWPLVEGGRNVHNK-KCSIRFIVASPAVAIGTAMAAFYVPVLV
MSALSW-CIHRVNIEHNK-YANTFRIQDK---------------PSERNARRYLSYSGKFSCNVIELRKIDL
YRIVERKDSRR-------------------------KTN---KNLNYDFKWHNTE----QLYNIIHYLVTN-
----------NIIMHILYIQIGENGVKWLNHRMSTNLTN-TS--------------------------KETH
DLSPSDKQTSLTVIQVDKQIPGNSPP-QQDQTDGTVQLAA----------------KESKTSFRLSETTT--
--------TLLNATKQNVRSFS--ARENKAARMLLCIMIVFIITWAPYNILVVISTICGE-DGC-VNDVLWK
LSYWLCYINSTINPACYALCSPEFRNTFLRILRCQKSGKLFRPRNGLTP------------------
>Cel.V/1-611
-----------------------MQSSSLGNADDPRFRQTHLFQMLVKV-----INTSAENATKTAIATSS-
------------TSTPSFVDTYST--SSLLGEEGRMVMIVVIGAMFALVTSLGNLMVMVSFKIDKQLQTISN
YFLFSLAVADIAIGVISIPMFTYYTAIQKWDLGYTMCQFWLCIDYLMSNASVLNLLLISFDRYFSVTRPLSY
RPRRTTKKALTMIACTYIISLILWPPWIISWPYIEGKFTAEPG-TCVVQFLQTNPYVTVGTAVAAFYLPVTI
MCILYT-RVYWETQKRQK-EFGKLQATQT----------------WASDVVDRPSTQSFRNSKMWKKVKKFS
RRSMKRDVSSTSIIKSSGSMRKKNNQDGYVEDSVTPCTS---SRNSKRKSWLRNCTGKSNSSSEDSSEAVAM
NLDDTSL---SSSHFALSGSRRRNISPPCTPMPTNFEDE-EQTDAGASMRNGSARF------------RSRP
SDTGKNNNSDTYTVLIELNDEGSRPS-VRLSSCEPYLDEPISTRNRSKSDCNSEIDERRHSLLNKQSPFKNG
RILKNFS-SQERKSEKEQRKNER-KQESKAAKTLSAILCAFIATWTPYNLIVCWEAFF---PNT-VPNVLWT
FSYFLCYINSTINPLCYALCNARFRHTYMRILRCKFKAERPTMNQGYVRRN----------------
>Cin.HT85/1-509
------------------------------------------------------------------------
----------------------------------QVIAISIMAVVLMVVTVTGNFLVIASYRANRQLRTINN
MFLVSLACSDLVIGVVSMTLYPIYMITRTWMLGPILCDIWLCIDYTLSMASVANLMLICLDRYFSVTRPFTY
REGRTRGKTRIFITIAWVFSMLLWSPAIVIWPLVRG-RTVEDD-QCQIQFF-EDATITLVTAILAFYLPVLV
MTVLYG-LIYRETRKCSQ-YLEYLSSYGK-------------------------SRS-TSSGEVTEAKHQTD
RRN-------------WGRFHYFQRR----------PVM---AVMNQDQGWGPLDLCR-----CFNVD---L
VKGESRIRSNSTAPRISLSPLAQEAKPDFAAKTEDSDFC-EVFVPPPKPRSKSFVE-----------KVRSR
KHSTTESKSSQSSNATKTESVLERLK-QQSSASEQDSLGA----------------RDRSSKVRLVAPKVQV
SNHDDIEITCPRQRARSGGSVRMPSSERKAARTLSAILLAFVVTWLPYNVCAVYKSFCAEGHEC-IPIAAWD
AAYYLCYINSTVNPFCFALCNKTFRETF-IQLLCGRK-RGKMDDLPPSKRKSRAFKQNMPNKAL---
>Csa.ref21/1-455
-----------------------------SNINIS-------------------------------------
----------------------------------QVIAISIMAVILMVVTVTGNFLVIASYRSNRNLRTINN
MFLVSLACSDLVIGVVSMTLYPIYMISRKWMLGPILCDIWLCIDYTLSMASVANLMLICLDRYFSVTRPFTY
RDSRTRYKTRVFILMAWVFSMLLWSPAIVIWPIVRG-RTVPDD-QCQIQFF-EDATITLVTAILAFYLPVLV
MTVLYA-LIYRETRKCSQ-YLEYLRNYGK-------------------------SRSNTSSSPFLNLRRRSE
RSGMPNGSFKNN------------------------PDE---VPRSRLGSLSSLPIFRRTSRPSSQLDHNPT
NESHTRTRANSTAPRISLSPLVQPQIPDVGDDHNSSEV------------------------------FEVP
VKRRSKSPSSGQAFTTKPAARRSK--------------------------------SEPESLTQSDPPNV--
--------TCARQHNRPSVRMP--SSERKAARTLSAILLAFIVTWLPYNVCAVYKSFCG--EEC-VPSAAWD
AAYYLCYINSTVNPFCFALCNKTFRETFVKLLCGRKRGKLD--------------------------
>Gac.XIX.1/1-417
-----------------------MGGAPEPHLNASLWL----------------------------------
------------LPCTNASCPFGAA---------QLVLIATVTASLSAVTVVGNTLVILSIKVNRHLRTINN
YFLLSLAVADLVVGVLSMNLHALYLLQGCWPLGAAACDLWLVTDYAVSSASVMNLLVISLDRYFCMTRPLSY
PAWRTGRTAGLMIAAAWLLPLILWAPAILSWQTLGGERVVPEG-ECHTRLL-ASPAVTLATTLPSFYLPALV
MIGLYG-RLSAASRGRLS------------------------------------ASSPSGQDFLLKRRSLVT
------------------------------------------SDPGSDASLGQSG-----------------
-------------SQILKSRKRQKASGGGGN-------------------------------------AAGP
QPRGARAAARHAAYENYDKVDTDSSS-NAD--------------------------LHRKASATFSSC----
--------PSFRSQERRRRRVM--ARERRVTKTILAIVLAFIFTWTPYNVMAVVATFC---HAC-VPGALWT
TGYWLCYVNSAINPGCYALCNVAFRKTFCSLLRCRHR-RLR--------------------------
>Ola.6.2/1-414
-----------------------MSLTVHPDLNTSAWPGP--------------------------------
------------STNVSGQPAVRVTRLSPA----QQVLVVMVTASLSVVTVLGNLLVILSIKVNSRLRTVNN
YFLLSLAAADLIVGLLSMNLYTLYRVRGQWPLGAALCDTWLVLDYAVSSASVMNLLLISLDRYLCMTRLQSY
SAWRTRKMAGLMIGAAWVLSFVLWAPAILCWQSAGSRRVVPEG-HCYIQLL-VSPAVTLGTSLPSFYLPALT
MIVLYG-RLSAASHARLS-ALQVERATPS-------------------------TPSYFHQDFLLKRHSSVT
SDQGSESSVKRNDSIH--------------------KEI---RRSVEMEGWR---------------HVVVD
EDSTN-----NQTDLLSRKDLHWRASEAL-------------------------------------------
------------------------------------------------------------------------
--------STFRCQEGRRQRVM--ARERRVTKTILAILLAFILTWTPYNIMAVVAAFC---HIC-IPDVVWS
LGYWLCYVNSAINPGCYALCNTTFRRTFCSLLHC----RKLY-------------------------
>Dre.5/1-472
-----------------------------MNTNCTS------------------------------------
------------QTTNLTMDPLGG--HHEW----EVVLIVLVTGPLSLITILGNSLVVISIRVNSQLRTISN
YYLLSLAVADLILGTVSMNLYTAYVILGRWTLGPLACDLWLTLDYVVSNASVMNLLVISFDRYFSVTRPLTY
RTKRTPKTAAVLIALAWVISFILWGPAILFWPHVMGRPSGAEAHVCSIPFL-KVPPITYGTAIAAFYLPVSI
MIILYW-RIYWEIENRAK-GLAGFVGSVK----------------NATEILEGFDKQSMHQTSSKSTLSISR
EGISKKGQGKSVGCFTWILRNKTAAH----------ESY---KEPYSSSSWNTED--------VDDSVLSSS
TDEE------HEPNNKLKAPSSNPSA------------------------------------------IKLK
DLHCRSDDTKGVQEQNSPAERLTKQC-HLKPKKSD-------------------------------------
--------HSIRQQLRAKHRIILIIKEKKAARTLSAILLAFILTWTPYNIMVLASI-----SYC-VPEKLWQ
LGYWLCYVNSTVNPMCYALCNESFRVTFKSLLLCRGGDKRKWDTNSW--------------------
>Dre.14/1-465
-----------------------MNLSSFINGT---------------------------------------
------------------DSPIPG--FISW----KTAMITFITVPLSLITITGNVLVMISFRVNPLLRTVSN
YFLLSLAVADVILGSISMNLYTTYILLNGWTLGNLACDVWLAVDYVASNASVMNLLAISIDRYLSVMRPLTY
RAKRTPKRAMIMISLAWTISFVIWAPAILFWQYIVGERTVQEN-ECSIQFL-SEPVITFGTAIAAFYLPVSV
MVALYW-RVYRETEKRSQ-KLAGLMASQG--------G-RT-------------GNASQRSCQSSSRSNEDV
RPQTDQQQ--------QQLRNEPRPV----------CPS---FTHRTAACWKKQR----EREDISNSYATNN
HPQV------------------------------------------------------------------DF
ISSRTDHNNKYIPLVGMDKSAANKPH-DATMNNSDQSESP----------------NSLMNPATTQASAL-L
--------LNAGQRSRKARTSSL-IKEKKAARTLSAILLAFIVTWTPYNIMVLVSTFC---DNC-VPERLWK
LGYWLCYVNSTVNPLCYALCNKHFRVTFRALLLCRWKEHKKG---IRWTPNGNA-------------
>Loc.LG28/1-545
---------------MPLPHPYHTPVPAHPNLTNSSSSAA--------------------------------
------------SSNSSSADPLGG--HAVW----EVVLIAFVTGSLSLVTIVGNLLVMIAFRVNSHLRTVNN
YFLLSLACADLVLGAVSMNLYTTYIITGRWTLGNLACDLWLALDYVASNASVMNLLVISFDRFFSVTRPLTY
RAKRTPRRAAIMIGLAWAISFVLWAPAILFWQYAEGTRTVPPE-ECSIQFF-SQPIITFGTAIAAFYLPVTI
MIILYW-RVYRETENRAR-ELPGLLGSQARGAAPPPPPPGPQPRASASSGTTTTSSSSSSSSCESPAGPQSP
GRGRGEPPGCCLLRPKQPLEERRRMRRRRRRKAPPQQGERTYREANRNGNWNGEE--------EGSEDSSSE
GEPQ------REAKGVYAMVARVPLIRAGR--------------------------------------GGAP
AEAGGGGVSDPGLARVRASGSGNSSS------------------------------SSPRDSLNLSSLAR--
--------SSPGSPKRQKRRSQSLIKEKKAARTLSAILLAFILTWTPYNIMVLVSPFC---DKC-VPDTLWQ
LGYWLCYVNSTVNPMCYALCSKSFRVTFRMLLFCRWD-KRQWGKPHPSARPSYCPSKTSSSTV----
>Aan.157760/1-411
-----------------------------MNVSCES------------------------------------
------------PTSNWTTDPLGG--HKPW----EVVVIILITVPLSLVTVIGNLLVMISFRVNSHLRTVSN
YFLLSLAVADLVLGAISMNLYTMYIILGRWTLGNLACDIWLATDYVASNASVMNLLLISFDRFFSITRPLTY
RAKRTPRRAAIMISLAWAISFILWAPTILLWSYIVKEHTEKEKVKCSIQFQ-KEPFFTFGTAIAAFYLPVSI
MIILYW-RIYRETENRTR-DLAGLLGLVH------------------------------GGGASLDSRRQMP
YSISA-------------------------------KSS---ISTYKGMQAGQGH-----------------
----------SRKRHTTCFPFRLNKGRA----------------------------------------LTSS
SHTEGSNSGGWNMDEEEPSDSSS-------------------------------------------------
------------------------SEVKGMTRTLSAILLAFIITWTPYNIMVLVSIFK-----C-IPDNLWH
LGYWLCYVNSTVNPVCYALCNKSFRVTFKMLLLLRWD-KRKWDKPRHRGTLRPYSSSSTI-------
>Xtr.4.2/1-521
--------------MLALHQNAGQEMVTQWPPTMASSTVTPLT-----------------------------
------------SNATEEYDPLGG--HAVW----EVVLIVITTGILSLVTVIGNVLVLLAFKVNSDLKTVNN
YFLLSLACADIIIGALSMNLYTTYIVMGRWALGPVSCDLWLALDYVASNASVMNLLIISFDRYFSITRPLTY
RAKRTPRRAAIMIGMAWFISFVLWAPAIIFWQYIVGERTVEAT-DCYIQFF-SQPIITFGTAIAAFYLPVTI
MIILYW-RVYRETENRSK-ELAGLQGSGT------------------DHTSHPLALGSVRSGSSSGAGESER
LSRGQRTVPRAKQGCCFPRQLTSNPS---------LRSY---PEHRSNGSCNTME----DAASADSLSSSSE
AEDRP-----YEMKNICSAVIRLPMVSSVVGTPKGSRGS-----------------------------SDTL
GRGDIEAETNGGKSEVTRKTSRAQVT-ALPSTIIRA------------------------------------
--------KSEKNHHGKRKSNSL-IKEKKAAKTLSAILLAFILTWTPYNIMVLVSTFC---PDC-VPKKLWE
LGYWLCYVNSTVNPMCYALCNRSFRRTFKMLLLCRWD-KRKWRAHKHPAPFFRTPSQ----------
>Xtr.5/1-583
-----MTLLTILANISSTAKTLLQSGDLYNATEITFWSNDITKFFYNTS-----DIKDEVNISD--------
------------NGNYTERDYLGG--HTVW----QVFLIASFSGIIALVTVIGNILVILAFKVNKQLKTVNN
YFLLSLACADLIIGVISMNLFTTYIIMDHWIMGSLACDLWLMIDYVASNASVMNLLVISFDRYFSITRPLTY
RTKRTTKRAGIMIGLAWIISFILWAPAILFWQYFVGKRTVPSD-ECFIQFF-TEPIITFGTAIAAFYLPVSI
MTILYW-RIYKETEKRTK-ELAGLQASGG----------------KLEVPGLSHRTGNAKGNSNYKIQRNIK
FSSRTRYSWCTFRFKPKMCKSDKK------------QIE---QDQSSSESWNHND----ANASLDNSGTSDE
EDAP------ENPRAIYSIVLKLPGHNSVLSKTKSQSSN-QGNTSKGMQKS-----------------GPQP
KELRFKNLNSQRNLQNKDESISVSLS-PQTDHSMNTSSK-----------------TTAPLPISFKEIAL--
--AKRFA-AKTRNQITKRKRMSL-IKEKKAAQTLSAILLAFIITWAPYNIMVLVNTFC---ESC-IPRIYWN
LGYWLCYINSTINPICYALCNKTFRTTFKILLLCQCD-KIKRRKKQYQLTKPIFQRHVTNKSL----
>Aan.98141/1-515
-----------------------MNTSSAPDNVT--------------------------------------
------------HAFNHTVDPLKG--HTIL----EVVVIILITGPLSLVTIIGNLLVMIAFRVNCHLRTVNN
YFLLSLAVADLILGAISMNLYTTYIIMDRWILGNLACDIWLAIDYVVSNASVMNLLVISFDRFLSVTRPLTY
QAKRTPRRAAIMISLAWAISFVLWAPAILFWQHVVGKRTVPKD-KCSIQFL-SQPIITFGTAIAAFYLPVTI
MIILYW-RVYRETEKRTR-ELAGLLGSPG-------------------------SGASSQGSGQRPVPSSSP
KSSSSSSGE---------------------------ADT---VNSPERRGWPLCDCFALRQKPRPMRRRGPD
QRLS------ACTEQSYLEANSNGSWNVVGDEDSSSS-------------------------------SFMG
EEPEPEPAERQIKIMVRPAPLIQVTG-AFRGAQKDLEGSRVS--------------RVKDSISSQSGSQSSL
GRAKQLSPSTPNRPKTKKRRSTSLIKEKKAAKTLSAILLAFILTWTPYNIMVLVSTFC---NDC-VPDKLWQ
LGYWLCYVNSTVNPMCYALCNESFRVTFKMLLLCRWD-KRKWRRPHHSAPPSHRPHKSTTTV-----
>Lch.127233/1-536
-----------------------MEPGMLENSAVA-------------------------------------
------------SGNTSTDPLLEG--YTLW----EIITIATVTAIVSFITIIGNLLVIVSFKVNSQLKTVNN
YYLLSLAFADLIIGIFSMNLYTPYILLGHWSLGSLACDLWLAMDYVASNASVMNLLVISFDRYFSITRPLTY
RAKRTPKRAGILIGLAWFISLILWAPAILCWQYFVGKRTVLPG-ECHIQFL-SEPVITFGTAIAAFYIPVSV
MTVLYW-RIYKETEKRTK-DLAELQGSGS----------------RTDHKAAQPKNALLKSCFSFKQKKHSV
RERCQNS---------WSSSSRSTSA--------TAKAT---QSQDACDEWAESN-----QGNTFRRFPSTD
NENR------HSTSSIFQVAFNNRTTDNSEDFPDKDNKK-TFIEDHPLMSNYKSGNY-----------FVSP
MKCHIQKSNKYVSYKFKLAAQNEGPE-GTNNGCTQMIF------------------SPCSATESEEDPSI--
---KTMD-LTLSNQITKRKRMVL-IKEKKAAQTLSAILLAFIVTWTPYNIMVLVSTFC---SDC-IPVSLWH
LGYWLCYVNSTVNPICYALCNKTFRKTFKMLLMCQWK-KKRVEEKLQWYGQHPVSQNKLP-------
>Mdo.1/1-532
-----------------------MEKDPYPNETIA-------------------------------------
------------NGTPIQHQPLSK--HSLW----EVITIAIVTAIVSLGTIVGNILVMLSFKVNSQLKTVNN
YYLLSLAFADLIIGVFSMNLYTTYILMGHWALGSLACDLWLALDYVASNASVMNLLVISFDRYFSITRPLTY
RAKRTPKRAGIMIGLAWLISFILWAPAILCWQYLVGERKVPPG-ECQIQFL-SEPTITFGTAIAAFYIPVSV
MTILYC-RIYRETEKRTK-DLAELQGSVS---------------VAEFEMNKSTRKTLLKSCFSCQQPTQAK
RERCQAS---------WSSSSRSTSATV--------KPS---QPTDANNDWVKEE-----QLTTCSSYASSE
DEDK------PTTDPAFRKTYKSKAKESPKKEFNAADSK-ETFVKEHSVNDNYETQKY----------FLSP
TTIHGPKSQKCVAYKFRLVVKADGTQ-DTNNGCHKLKI------------------IPCSVPVSKEPSTK--
----GMD-SNLSNQMTKRKRMVL-VKERKAAQTLSAILLAFIITWTPYNIMVLVSTFC---SKC-IPVTLWH
LGYWLCYVNSTVNPICYALCNKTFRKTFKMLLLCRWK-KKKVDEKLYWQGNSKMP------------
>Hsa.15.CHRM5/1-532
-----------------------MEGDSYHNATTV-------------------------------------
------------NGTPVNHQPLER--HRLW----EVITIAAVTAVVSLITIVGNVLVMISFKVNSQLKTVNN
YYLLSLACADLIIGIFSMNLYTTYILMGRWALGSLACDLWLALDYVASNASVMNLLVISFDRYFSITRPLTY
RAKRTPKRAGIMIGLAWLISFILWAPAILCWQYLVGKRTVPLD-ECQIQFL-SEPTITFGTAIAAFYIPVSV
MTILYC-RIYRETEKRTK-DLADLQGSDS---------------VTKAEKRKPAHRALFRSCLRCPRPTLAQ
RERNQAS---------WSSSRRSTSTTG--------KPS---QATGPSANWAKAE-----QLTTCSSYPSSE
DEDK------PATDPVLQVVYKSQGKESPGEEFSAEETE-ETFVKAETEKSDYDTPNY----------LLSP
AAAHRPKSQKCVAYKFRLVVKADGNQ-ETNNGCHKVKI------------------MPCPFPVAKEPSTK--
----GLN-PNPSHQMTKRKRVVL-VKERKAAQTLSAILLAFIITWTPYNIMVLVSTFC---DKC-VPVTLWH
LGYWLCYVNSTVNPICYALCNRTFRKTFKMLLLCRWK-KKKVEEKLYWQGNSKLP------------
>Mmu.2.2/1-532
-----------------------MEGESYHNETTV-------------------------------------
------------NGTPVNHQALER--HGLW----EVITIAAVTAVVSLMTIVGNVLVMISFKVNSQLKTVNN
YYLLSLACADLIIGIFSMNLYTTYILMGRWVLGSLACDLWLALDYVASNASVMNLLVISFDRYFSITRPLTY
RAKRTPKRAGIMIGLAWLVSFILWAPAILCWQYLVGKRTVPPD-ECQIQFL-SEPTITFGTAIAAFYIPVSV
MTILYC-RIYRETEKRTK-DLADLQGSDS---------------VAEVKKRKPAHRTLLRSFFSCPRPSLAQ
RVRNQAS---------WSSSRRSTSTTG--------KPT---QATDLSADWEKAE-----QVTNCSSCPSSE
DEAK------ATTDPVFQVVCKNEAKESPGKEFNTQETK-ETFVSPRTENNDYDTPKY----------FLSP
GAAHRLKSQKCVAYKFRLVVKADGTQ-ETNNGCRKVKI------------------MPCSFPVSKDPSTK--
----GLD-PHLSHQMTKRKRMVL-VKERKAAQTLSAILLAFIITWTPYNIMVLVSTFC---DKC-VPVTLWH
LGYWLCYVNSTINPICYALCNRTFRKTFKLLLLCRWK-KKKVEEKLYWQGNSKLP------------
>Xtr.172781/1-525
---------------------------MEPNSTS--------------------------------------
------------LNNSNGTVPLKA--HSLW----EVITIATVSAIVSLITIVGNILVMVSFKVNSQLKTVNN
YYLLSLACADLIIGIFSMNLYTSYILIGHWSLGSLACDLWLALDYVASNASVMNLLVISFDRYFSITRPLTY
RAKRTPKRAGLMIGLAWFISFILWAPAILCWQYFVGGRTVPPE-ECQIQFL-YEPIITFGTAIAAFYLPVSV
MTILYC-RIYKETEKRTK-DLAELQGSES----------------VADFEMMRPQGTLFKSCFSCKQQTRTK
RERCQAS---------WSSSSRSTTTTV--------KIT---HSPNTCNEWIKED-----QLTTCSSYPSSD
DEDK------QTKEAVFQGAYENQTEAQKEEETKQILTK-EQPGLSNYESERF---------------FLTP
GKGHSQKSPKCVSYKFRIVVNDDGSQ-EVNNGCRKVKITP----------------CSSMSKGHSLRSMD--
--------PSISHQITKRKRMVL-IKERKAAQTLSAILLAFIITWTPYNIMVLVSTFC---SDC-IPSSLWH
LGYWLCYVNSTVNPICYALCNKTFRKTFKMLLLCRWR-KKTVEEKLYWYGQHPPCHNKLP-------
>Aca.1.1/1-528
-----------------------MEEKFHSNSTIV-------------------------------------
------------NGTAANQKLIEG--HNLW----EVITIATVTAILSLITIVGNVLVMISFKVNSQLKTVNN
YYLLSLACADLIIGIFSMNLYTSYILIGHWFPWKLACDLWLALDYVASNASVMNLLVISFDRYFSITRPLTY
RAKRTPRRAGIMIGLAWLISFILWAPVILCWQYFVGERTVPPG-ECQIQFL-YEPIVTFGTAIAAFYIPVSV
MTILYC-RIYKETEKRTK-DLAELQGSSS----------------VVEFETIKPQKTLLKSCFSCKQQKLVK
RERCQAS---------WSSSSRSISAT---------AKS---QIQNTCHDWSKVD-----QLTTCSSYASSE
EEEK------HGSDPVFQVACNTPVKGNDDEHKEEKREA-FIKDHQRENEYETQKY------------FLTP
TKGNVEKSNKCIAYKFRLVVKADGAP-EANNGCRKVKI------------------TPCSATLSKDTSVK--
----NTD-PNINSQMTKRKRMVL-IKERKAAQTLSAILLAFILTWTPYNIMVLVSTFC---SDC-IPPTLWH
LGYWLCYVNSTVNPICYALCNKTFRKTFKLLLFCQWK-KKKMEEKLYWQGNTKLP------------
>Gga.5.2/1-528
-----------------------MEVNLFSNSTVT-------------------------------------
------------NSSSINHKQLEG--HSLW----EVITIATVTAIVSLITIVGNVLVMISFKVNSQLKTVNN
YYLLSLACADLIIGIFSMNLYTSYILIGHWSLGSLACDLWLALDYVASNASVMNLLVISFDRYFSITRPLTY
RAKRTPKRAGIMIGLAWLISFILWAPVILCWQYFVGERTVPPE-ECQIQFL-YEPIITFGTAIAAFYIPVSV
MTILYC-RIYKETEKRTK-DLAELQGSES----------------VAEFETIKPRKAFLKSCFSCKQQNLVK
RERCQAS---------WSSSSRSTSATV--------KAS---QAASTCTEWAKAD-----QLTTCSSYASSE
EEDK------LATDPVFQVAYRSPSKGKEEEFNERESQD-IVVKEQPEENDFETQ-------------QYFL
SPAIGQKSKKCVAYKFRLVVKADGTQ-EANNGCRKVKI------------------TPCSAALSKDPSIK--
----SMD-PNINNQITKRKRMVL-IKERKAAQTLSAILLAFIITWTPYNIMVLISTFC---SDC-IPLTWWH
LGYWLCYVNSTVNPMCYALCNKTFRKTFKMLLFCQWK-KKKVEEKLYWQGNTRMP------------
>Dre.20/1-505
------------------------MDMDIKNITVRG------------------------------------
------------NVSAIPPDP-----YSLL----EVITIATVSAIVSLITIVGNVLVMLSFKVNSQLKTVNN
YYLLSLAFADLIIGVFSMNLYTCYILMGYWSLGNTACDLWLALDYVASNASVMNLLVISFDRYFSITRPLTY
RAKRTPKRAGIMIGMAWLISFILWAPPILCWQYFVGERKVPLD-QCQIQFF-SEPIITFGTAIAAFYVPVSI
MTILYC-KIYKETEKRTK-NLAELQGYPS-----------------LDSQDGPKVRKPILRCFSFKNKRDGT
QASWSSSNQSY-------------------------VTR---TTLQSDDLWTKSE----QVTTLNS-YTSSE
DDDR------SVSESTPRESFKNQEPPVSKNGQLVCYED-SKY-------------------------LSDL
AKCSQTNNKKCLSYKFKPIISDITVL-QGNSESERANPDQ----------------SSDQQAPSSTSSST--
---KPED-PNLKIQMTKRKRMVL-IKEKKAAQTLSAILLAFLLTWTPYNIMVLISTFC---SNC-IPTSLWQ
LGYWLCYVNSTVNPMCYALCNKTFQKTFWMLILCKWK-KNRGEEKLYWGGQNH--------------
>Aan.63286/1-521
-----------------------MEAEYPQNFTV--------------------------------------
------------HGNASNVQAIT---HSLW----EVISIATMSAIVSLITIIGNILVMLSFKVNSQLKTVNN
YYLLSLAFADLIIGIFSMNLYTSYILMGYWALGSLACDLWLSLDYVASNASVMNLLVISFDRYFSITRPLTY
RAKRTPRRAGFMIGLAWLVSLVLWAPPILCWQYFVGKRTVPLR-QCQIQFF-SEPVITFGTAIAAFYIPISI
MIILYC-RIYRETEKRTK-DLVELQGHAP----------------SAHLGPTKPQKIIIGSCFSCKRSSSTS
CERKQTS---------WSSSNPGMVS------------I---STTASTQEWLRAE----QMATFNS-YVSLE
DDER------RSSSGTLQAGQMNPACEQDESHELASLNE-GLY-------------------------IASH
PKCGLQKNKRGISYKFRLVPKDESPR-PGRNREAKTMP------------------SSCSSAESLGHPSTSS
SS-SRISGPILKSQNSKRKRMVL-IKEKKAAQTLSAILLAFILTWTPYNIMVLVSTFC---SDC-VPLSLWH
LGYWLCYVNSTVNPMCYALCNKTFRKTFRTLLLCQWK-RRRDEERLYWGGQSVVMGSKVT-------
>Gac.XVIII/1-513
-----------------------------MEVDPS-------------------------------------
------------NSTLANTSYVQVASHNVW----EVITIATVSAIVSLITVVGNVLVLLSFKVNSQLKTVNN
YYLLSLAFADLIIGVLSMNLYTTYILMGYWSLGNIACDLWLAVDYVASNASVMNLLVISFDRYFSITRPLTY
RAKRTPKRAAIMIGLAWLVSFVLWAPPILCWQYIVGERRVLPN-QCHIQFL-TQPVITFGTAIAAFYIPVSV
MTILYC-RIYKETQRRTK-DLAELRGLAT----------------ENVLEGTKPQKTAIHSCFHFTRERRDL
SQASWSSSNQSN------------------------ATK---MTTRSDEAWEKAD-----QITSFNSYSTSE
EDEQ------HVSIETPQRSFKEQGSGQSNKNGQVTEYT-E---------------------------DLYF
STPQKKSSKKHISYKFKPGSSSKGKNGKPMTPAPCLAKAD----------------EPTQTASPSPSTTS--
---KPID-PVLKNQITKRKRMVL-VKEKKAAQTLSAILLAFILTWTPYNIMVLISTFC---AEC-IPQSLWH
LGYWLCYVNSTINPMCYALCNKTFQKTFRMLLLCQWSRRRRGNDKLYWGGQNRNVNNKMT-------
>Ola.24/1-496
-----------------------------MNSS---------------------------------------
------------SGNSTHVQT-----HSLW----EVITIATVSAIVSLITIIGNMLVMLSFKVNSQLKTVNN
YYLLSLAFADLIIGVLSMNLYTTYILMGYWSLGNLACDLWLAVDYVASNASVMNLLVISFDRYFSITRPLTY
RAKRTPKRAAIMIGLAWLISFVLWAPPILCWQYFVGERKVPTD-QCQIQFL-TEPVITFGTAIAAFYFPVSV
MTILYC-RIYKETQKRTK-DLAELQGLTT----------------GHVPDGTKPQKTIIHSCFRFTRDRRNQ
NQASWSSSNQSN------------------------ATR---TTSRSDDSWAKVD-----QITSLNSYTSSE
EEEH------HISKDTPQGSFKEQQGQSSTNGQAPDLTE-DQY-------------------------FSSP
QK---KSQRKSISYKFKPGSKGKSPA-SPAPHPPEQLEKN----------------ASPSSSTSKPMD----
--------TALKNQITKRKRMVL-VKEKKAAQTLSAILLAFILTWTPYNIMVLISTFC---ADC-IPTSLWH
LGYWLCYVNSTINPMCYALCNKTFQKTFRMLLLCQWRARRRGEDKLYWSGANPNNKVT---------
>Dre.17.1/1-490
--------------------------MGVENLTL--------------------------------------
------------RANITDVQLVT---HSLW----EVIAIATVSAIVSFITIIGNILVMLSFKVNSQLKTVNN
YYLLSLAFADLIIGVFSMNLYTSYILMGYWALGSLACDLWLALDYVASNASVMNLLVISFDRYFSITRPLTY
RAKRTPKRAGIMIGLAWLVSFILWAPPILCWQYFVGKRTVPER-QCQIQFF-SEPVITFGTAIAAFYFPVSV
MTILYC-RIYKETERRTK-DLAELQGINS-----------------STNSSGDAQPQKIRSCFGCKHVSNTS
RT----------------------------------------QALSHTNAAKTLD----DQLTNFNSYASSE
EEDR---------SGNFQESCRHQENKSESYEEENF--------------------------------FPTP
VKASPTKTKKCVSYKFKPKDVSPL---KNTNGDAKPGASS----------------FSSAESVNAPSSSS--
-SSKPID-GTLKCQITKRKRMVL-IKEKKAAQTLSAILLAFILTWTPYNIMVLISTFC---SDC-IPLSLWH
LGYWLCYVNSTVNPMCYALCNKTFQKTFRMLLLCQWR-KQRAEEKLYWCGQNPAVGSKLT-------
>Ola.22/1-520
-----------------------MEGEIALNSTL--------------------------------------
------------NATTTDIHLVT---HNLW----EVITIATVSAIVSIITIVGNILVMLSFKVNSQLKTVNN
YYLLSLAAADLIIGVFSMNLYTSYILMGYWALGSLACDLWLALDYVASNASVMNLLVISFDRYFSITRPLTY
RAKRTPRRAAIMIGLAWLVSLILWAPPILCWQYFVGKRTVPER-QCQIQFF-SEPVITFGTAIAAFYIPVSV
MTILYC-RIYKETEKRTK-DLAELQGVNY----------------LADSGVTKPQKTIIRSCFSCKLRSTSH
EMNQASWSSCSRST----------------------AAK---SAASNSDEWSKVG-----QLTTFNSYASSE
EDDR------PVSPADFQTSLRNAECEDSKSGVGSVSEQ-LSF-------------------------FQTP
RRSTSQKSSKCVSYKFKPMAQEPHMEHHSNNRDSKMVSSV----------------FSSAESMTVPSTSS--
-ASKPID-GTLKNQITKRKRLVL-IKERKAAQTLSAILLAFILTWTPYNIMVLISTFC---SDC-IPLSLWH
LGYWLCYVNSTVNPMCYALCNKTFQKTFRMLLLCQWK-KKRLQEKLYWYGQNPVVSSKMS-------
>Gac.XV/1-521
-----------------------MEGDGVLNSTV--------------------------------------
------------NTTAMDFHPVS---HNLW----EVISIATVSAVVSLITVVGNVLVMLSFKVNSQLKTVNN
YYLLSLAAADLIIGVFSMNLYTSYILMGYWALGNLACDLWLALDYVASNASVMNLLVISFDRYFSITRPLTY
RAKRTPKRAGIMIGLAWMVSLVLWAPPILCWQYFVGKRTVPER-QCQIQFF-SEPVITFGTAIAAFYIPVSV
MTILYC-RIYKETEKRTK-DLAELQGINF----------------PSDPGVAQPQKPIVRSCFSCKLRSTSH
DRNQAS----------WSSSSRSN------------AAK---SAATTNDEWSKAG-----QLTTFNSYASSE
DEDR------PASPGSFQPSFRNKACETIKGGVGSESEQ-LSSYEEDSF-------------------FQTP
PKSSSQKSGKCVSYKFKPAAKDAPVEHRGKNGDTKMASSA----------------FSSAESMSVPSASS--
-TSKPID-ATLKSQITKRKRMVL-IKERKAAQTLSAILLAFILTWTPYNIMVLISTFC---SDC-IPLSLWH
LGYWLCYVNSTVNPMCYALCNKTFQKTFRMLLLCQWK-KKRIEEKLHWYGQNPVV------------
>Loc.LG7/1-533
-----------------------MEVEQLKNSTAN-------------------------------------
------------NSNTSNVQNLSG--HSLW----EVITIATVSAIVSLITIIGNILVMVSFKVNSQLKTVNN
YYLLSLAFADLIIGVFSMNLYTSYILMGYWSLGSLACDLWLALDYVASNASVMNLLVISFDRYFSITRPLTY
RAKRTPKRAGIMIGLAWLVSFILWAPAILCWQYFVGERTVPSD-ECQIQFF-SVPVITFGTAIAAFYIPVSI
MTILYC-RIYKETERRTK-DLAELQGLNS----------------TCDPKTIKPQKTTIKSCFSCKQPANVN
RERSQAS---------WSSSSRSNIT----------KTT---LVSNASDEWSKTD-----QVTSFNSYASSE
DDEK------PVTTGIFQTAYKNQGTDQKESSSRAESEQ-AFMDEQLSNYEESSY-------------FSTP
AKHSLQKTKKCVSYKFKAVPKDGCLP-QSKNGGSKLVA------------------SSCSSAESVGASST--
--NKTMD-PNLKNQITKRKRMVL-IKEKKAAQTLSAILLAFILTWTPYNIMVLISTFC---SQC-IPVSLWH
LGYWLCYVNSTVNPMCYALCNKTFQKTFKMLLFCQWK-KKRAEEKLYWYGQNPGMNTKMT-------
>Aan.17996/1-505
-----------------------MGAEELSNSTI--------------------------------------
------------CGNASDIQPIG---HSLW----EVITIATVSAIVSLITIIGNILVMLSFKVNSQLKTVNN
YYLLSLAFADLIIGVFSMNLYTSYILMGYWSLGSLACDLWLAVDYVASNASVMNLLVISFDRYFSITRPLTY
RAKRTPKRAGIMIGLAWLVSFILWAPPILCWQYFVGKRTVPAK-QCQIQFF-SEPVITFGTAIAAFYIPVSI
MTILYC-RIYKETEKRTK-DLAELQGLNS---------------SAADTSSAKPQKTIIRSCFNCKQPPNAS
RDRNQAS---------WSS---SNAA----------KSA---ALS--SDEWSKVD-----QVTTFNSYASSE
DEER------PVSPGIFQAAYKNQACGHNESIVGSET-------EQLSSNEEGSY-------------FPSL
PKSSSQKSKKCVSYKFKPVTKEGSSQ-QSKNGDTKIAPSS----------------CSSAESMGAPSTSS--
-SAKPMD-TNLKNQITKRKRMVL-IKEKK-AQTLSAILLAFILTWTPYNIMVLISTFC---SDC-IPLSLWH
LGYWLCYVNSTVNPMCYALCNKTFQKTFRMLLFCQWK-KKRA-------------------------
>Mdo.5.2/1-463
-----------------------MNVSAAPAV----------------------------------------
------------SPNITVLEPVKG----PW----QVAFIILTTGLLSLATVTGNLLVLVSFKVNSELKTVNN
YFLLSLACADLIIGVVSMNLYTTYLVMGHWALGSLACDLWLALDYVASNASVMNLLLISFDRYFSVTRPLSY
RAKRTPRRAALMIGLAWLVSFVLWAPAILFWQYLVGERTVKAG-QCYIQFL-SEPIITFGTAMAAFYLPVTV
MCVLYW-RIYRETENRAR-ELAALQGSET-------------------------PGKGLGGGSSSSSERSQP
GPEGSPDAPARRCCCCWG------------------------PRLLPSYSWKEEEEEEEDEGYLESLTSSEG
EEAG------------FEVVIKMPMVG-----------------------------------------PEAP
PPAKPPPRASPQTVKRPTKKARERPG------------------------------KEPK------------
--------RKGKEQLSKRKTFSL-VKEKKAARTLSAILLAFILTWTPYNIMVLVSTFC---SHC-VPETLWE
LGYWLCYVNSTINPMCYALCNKAFRDTFRLLLLCRWD-KRRWRKIPKRPGSVHRTPSRQC-------
>Hsa.11.CHRM1/1-460
-----------------------MNTSAPPAV----------------------------------------
------------SPNITVLAPGKG----PW----QVAFIGITTGLLSLATVTGNLLVLISFKVNTELKTVNN
YFLLSLACADLIIGTFSMNLYTTYLLMGHWALGTLACDLWLALDYVASNASVMNLLLISFDRYFSVTRPLSY
RAKRTPRRAALMIGLAWLVSFVLWAPAILFWQYLVGERTVLAG-QCYIQFL-SQPIITFGTAMAAFYLPVTV
MCTLYW-RIYRETENRAR-ELAALQGSET-------------------------PGKGGGSSSSSERSQPGA
EGSPETPPGRCCRC----------------------CRA---PRLLQAYSWKEEE---EEDEGSMESLTSSE
GEE-------PGSEVVIKMPMVDPEAQAP---------------------------------------TKQP
PRSSPNTVKRPTKKGRDRAGKGQK------------------------------------------------
--------PRGKEQLAKRKTFSL-VKEKKAARTLSAILLAFILTWTPYNIMVLVSTFC---KDC-VPETLWE
LGYWLCYVNSTINPMCYALCNKAFRDTFRLLLLCRWD-KRRWRKIPKRPGSVHRTPSRQC-------
>Mmu.19/1-460
-----------------------MNTSVPPAV----------------------------------------
------------SPNITVLAPGKG----PW----QVAFIGITTGLLSLATVTGNLLVLISFKVNTELKTVNN
YFLLSLACADLIIGTFSMNLYTTYLLMGHWALGTLACDLWLALDYVASNASVMNLLLISFDRYFSVTRPLSY
RAKRTPRRAALMIGLAWLVSFVLWAPAILFWQYLVGERTVLAG-QCYIQFL-SQPIITFGTAMAAFYLPVTV
MCTLYW-RIYRETENRAR-ELAALQGSET-------------------------PGKGGGSSSSSERSQPGA
EGSPESPPGRCCRC----------------------CRA---PRLLQAYSWKEEE---EEDEGSMESLTSSE
GEE-------PGSEVVIKMPMVDPEAQAP---------------------------------------TKQP
PKSSPNTVKRPTKKGRDRGGKGQK------------------------------------------------
--------PRGKEQLAKRKTFSL-VKEKKAARTLSAILLAFILTWTPYNIMVLVSTFC---KDC-VPETLWE
LGYWLCYVNSTVNPMCYALCNKAFRDTFRLLLLCRWD-KRRWRKIPKRPGSVHRTPSRQC-------
>Dre.12/1-493
----------------MNLTLSAEPGLFLTNSSPGMRANPVTAFMSHDL-----HPANDSLHNIT-------
------------QIPSVLSDPLGG--HSVL----QVVMIALLCGSISLLTIIGNTLVLLSFKLNKQLKTVNN
YYLLSLAFADLIIGVLSMNLYTTYIIMDQWALGNFACDLWLAIDYVASNASVMNLLVISFDRYFSVTRPLTY
RAKRTTKRAMTMIGLAWSISFILWAPAILFWQYFVGERTVEPD-KCYIQFI-SEPITTFCTAIAAFYLPVTI
MTVLYW-RIYKETENRSR-ELAGLKASGN---------------VEEESVVVVPQTGSSRSHSSYELQPAAP
MRKTKTR-----RLWFWS------------------RGD---VERSSSDSWNNNE-------TAISIDQSDD
DEE-------EDAEHIYTIEKQDLEAKPSK--------------------------------------FGVS
KSSTLDSKDQP-------------------------------------------------------------
--------VKSARKTNKRKKLSL-VKEKKAAQTLSAILLAFIITWTPYNIMVLLNAFC---DGC-IPETLWA
LGYWLCYVNSTVNPMCYALCNKAFRTTFRSILLCQWR-KKKLNKAQIQKRAPAATYRKHTQSL----
>Aca.344791/1-492
-----------------------MNLSVFPPSPNL-------------------------------------
------------TQEPTTSSSGGG--YSSW----EVALIVFITGVLSLVTVVGNLLVMISFKVNRELKTVNN
YFLLSLAAADLIIGTISMNLYTTYIVMGQWMMGSLACDLWLALDYVASNASVMSLLLISFDRYFSITRPLTY
RAKRTPRRAAVMISMAWLISFVLWAPAILFWQKVVGERTVADH-ECYIQFF-SEPIITFGTAIAAFYLPVTI
MVVLYW-RIYQETQKRAK-ELCGLQGSES-----------------EFSKSLAVASRTTRSGGSGSSSSSEP
PQPLAPPPTSGERPLQRCCFAGPKTE----------EVF---LDQSSNGSWNTTEDEDAGEASADSLTSSEG
EQQP------FELHNVCSAVIRLPMIGTIVQ-------------------------------------TSKE
TQHKEPKTATGTVLVVIPKPPLGLDK------------------------------RLKNVVLMEKNQGR--
---KRRR-RRKRRSLSKRRTLSL-MKEKKAARTLSAILLAFLITWTPYNIMVLVSTFC---EGC-VPQSLWE
LGYWLCYVNSTVNPMCYALCNRSFRTTFRRLLLCRGV-QRP--------------------------
>Lch.127049/1-601
----------------MIANYNNTSLALFPNISFDWNENSQRTDLHAEN--------RSQDGSYDIFQTSGT
FSSITVAPNISVKQNITYDDPLGG--HTVW----QVVLIALFTGILALVTIIGNILVMVSFKVNKQLKTVNN
YFLLSLAFADIIIGIFSMNLFTTYIIMGKWALGNLACDLWLTIDYVASNASVMNLLVISFDRYFSITRPLTY
RAKRTTKRAGVMIGLAWVVSFILWAPAILFWQYFVGERTVPPD-QCFIQFL-TEPIITFGTAIAAFYLPVTI
MTILYW-RIYKETEKRTK-ELAGLQASHR----------------DVETTQFIHQTGSSRSCSSYELQQSSA
KHPTKRKFGRCTF---WPTAKTWKPNT---------EGE---QEHSSSDSWNNND----AAASLDNSASSDE
EVIE------TETRAIYSIVLKLPGHKAIIDSNLPSVED-LDMSEDELQRLDNSRKERRPR-------RQYS
QQTDDEGNSFEQCFSKLPIQPMSSIG-TSKTSETLTSLAK----------------TSASMPLSLKDASL--
--AKRFA-IKTRTQITKRKRLSL-VKEKKAAQTLSAILLAFIITWTPYNIMVLVSAFC---KEC-IPTTFWN
LGYWLCYINSTVNPMCYALCNKTFRTTFKMILLCQWD-RRKRRKQQYQQRQSVVFRKRIPREAS---
>Aca.1.3/1-597
----------------MVPSSNSTASFLVSNVSSFWNQDSHGAGLLNDA--------SSFTSSHGLSQTNEN
F--SIIPKNMS-NASQIPPDPLGG--HAVW----QVVLIAFLTGIIALVTIIGNILVIVAFKVNKQLKTVNN
YFLLSLACADLIIGIISMNLFTTYIIMNRWALGNLACDLWLSIDYVASNASVMNLLVISFDRYFSITRPLTY
RAKRTTRRAGVMIGLAWVISFILWAPAILFWQYFVGERTVNEG-ECYIQFL-TEPTITFGTAIAAFYLPVTI
MSILYW-RIYKETEKRTK-ELAGLQASGS----------------EAEVSRFVNQTGSSRSCSSYELQQQDT
KRSHRRKYGGCHF---WMISKSWKPSSD--------QVD---QEHSSSDSWNNND----GNASLENSASSDE
DDIA------SETRAIYSIVLKLPGNNTIINSTKLPSSE-DLPQSEDELQKLNAESQEGKP-------KRLH
PQKSMVDGNLQKCFPKLPVQPGPAAH-TGKASDGNSVG------------------SRPALPLSFKEATL--
--AKKFA-LKTRSQITKRKRMSL-IKEKKAAQTLSAILFAFIITWTPYNIMVLVNTFC---EHC-IPKTFWN
LGYWLCYINSTVNPMCYALCNKTFRTTFKMLLLCQCD-KRKRRKQQYQQRQSVIFHKRIPREAS---
>Gga.3/1-600
----------------MIMHNNSSALPLFSNVSSFWKRDSHGPGLLDEG--------ASLIGSYDSPETTES
FPFSTVETTNS-SLNATIKDPLGG--HAVW----QVVLIAFLTGIIALVTIIGNILVIVSFKVNKQLKTVNN
YFLLSLACADLIIGVISMNLFTTYIIMGHWALGNLACDLWLSIDYVASNASVMNLLVISFDRYFSITRPLTY
RAKRTTKRAGVMIGLAWIISFVLWAPAILFWQYFVGKRTVPPD-ECFIQFL-SEPIITFGTAIAAFYLPVTI
MSILYW-RIYKETEKRTK-ELAGLQASGS----------------EAETARFVHQTGSSRSCSSYELQRQST
KRSSRRKYRRCHF---WLTMKSWEPNTD--------QGD---QEHSSSDSWNNND-----AAASLENSASSD
EEDIT-----AETRAIYSIVLKLPGHSAILNSTKLPSSE-DLNESADELQKSDTDSQEKKPK------KLQP
PKSIQDGGSFQKSFSKLPIQPGSA-E-TATASDGISSVTK----------------TSAALPLSFKEATL--
--AKKFA-LKTRSQITKRKRMSL-IKEKKAAQTLSAILFAFIITWTPYNIMVLVNTFC---D-C-VPKTVWN
LGYWLCYINSTVNPVCYALCNKMFRNTFKMLLLCQCD-KRKRRKQQYQQRQSVIFHKRIPREAS---
>Mdo.2/1-585
----------------MTLHSNNTTSSSFANISSSWNQGTSSPGLPPRYGSYNVSQASEAF-----------
------------SNNVTNHDPLGG--HTVW----QVVFIALLTGILALVTIIGNILVIVAFKVNKQLKTVNN
YFLLSLACADLIIGVISMNLFTTYIIMNRWALGNLACDLWLAIDYVASNASVMNLLVISFDRYFSITRPLTY
RAKRTTKRVGMMIGLAWIISFILWAPAILFWQYFVGKRTVPSG-ECFIQFL-SEPTITFGTAIAAFYMPVTI
MTILYW-RIYKETEKRTK-ELAGLQASGS----------------EAEAAHFVNPTGSSRSCSSYELQQQTL
KRSTRRKYSRCHF---WFTTKSWKPSAE--------QMD---QEHSSSDSWNNND-----AAASLENSASSD
EEDIG-----SETRAIYSIVLKLPGHSTILNSTKLPSSE-DLQGSEEDLRKADLERKPN---------KLQA
QKSMEDGGSFRKNFAKLPIQLESSGD-TAKSTEAISSVAK----------------TTAALPLSFKEATL--
--AKRFA-LKTRSQITKRKRMSL-IKEKKAAQTLSAILLAFIITWTPYNIMVLVNTFC---NSC-IPKTYWN
LGYWLCYINSTVNPMCYALCNKTFRTTFKMLLLCQCD-KRKRRKQQYQQRQSVIFHKRVPQEAS---
>Hsa.1.CHRM3/1-590
----------------MTLHNNSTTSPLFPNISSSWIHSPSDAGLPPGT--------VTHFGSYNVSRAAGN
FS----------SPDGTTDDPLGG--HTVW----QVVFIAFLTGILALVTIIGNILVIVSFKVNKQLKTVNN
YFLLSLACADLIIGVISMNLFTTYIIMNRWALGNLACDLWLAIDYVASNASVMNLLVISFDRYFSITRPLTY
RAKRTTKRAGVMIGLAWVISFVLWAPAILFWQYFVGKRTVPPG-ECFIQFL-SEPTITFGTAIAAFYMPVTI
MTILYW-RIYKETEKRTK-ELAGLQASGT----------------EAETENFVHPTGSSRSCSSYELQQQSM
KRSNRRKYGRCHF---WFTTKSWKPSSE--------QMD---QDHSSSDSWNNND-----AAASLENSASSD
EEDIG-----SETRAIYSIVLKLPGHSTILNSTKLPSSD-NLQVPEEELGMVDLERKAD---------KLQA
QKSVDDGGSFPKSFSKLPIQLESAVD-TAKTSDVNSSVGK----------------STATLPLSFKEATL--
--AKRFA-LKTRSQITKRKRMSL-VKEKKAAQTLSAILLAFIITWTPYNIMVLVNTFC---DSC-IPKTFWN
LGYWLCYINSTVNPVCYALCNKTFRTTFKMLLLCQCD-KKKRRKQQYQQRQSVIFHKRAPEQAL---
>Mmu.13/1-589
----------------MTLHSNSTTSPLFPNISSSWVHSPSEAGLPLGTVSQLDSYNISQTSGNF-------
------------SSNDTSSDPLGG--HTIW----QVVFIAFLTGFLALVTIIGNILVIVAFKVNKQLKTVNN
YFLLSLACADLIIGVISMNLFTTYIIMNRWALGNLACDLWLSIDYVASNASVMNLLVISFDRYFSITRPLTY
RAKRTTKRAGVMIGLAWVISFVLWAPAILFWQYFVGKRTVPPG-ECFIQFL-SEPTITFGTAIAAFYMPVTI
MTILYW-RIYKETEKRTK-ELAGLQASGT----------------EAEAENFVHPTGSSRSCSSYELQQQGT
KRSSRRKYGGCHF---WFTTKSWKPSAE--------QMD---QDHSSSDSWNNND-----AAASLENSASSD
EEDIG-----SETRAIYSIVLKLPGHSTILNSTKLPSSD-NLQVPDKDLGTMDVERNAH---------KLQA
QKSMDDRDNCQKDFSKLPIQLESAVD-TAKTSDTNSSVDK----------------TTAALPLSFKEATL--
--AKRFA-LKTRSQITKRKRMSL-IKEKKAAQTLSAILLAFIITWTPYNIMVLVNTFC---DSC-IPKTYWN
LGYWLCYINSTVNPVCYALCNKTFRTTFKMLLLCQCD-KRKRRKQQYQQRQSVIFHKRVPEQAL---
>Ola.15/1-639
-------------MSSNSTDLLTASSSPLEAGTYPQSNALHQGEIKGDPWSALNADTIDYNSSFGSNHTLQN
------------GTDTKVFDPLGG--HPVW----QVVLIVLLTGTLSLVTIIGNILVVVSFKVNRQLKTVNN
YFLLSLAVADLIIGIISMNLYTSYLIMGYWAMGNWACDIWLAIDYVASNASVMNLLVISFDRYFSITRPLTY
RAKRTTRRAGIMIGLAWFVSFVLWAPAILLWQYFVGERTVPPN-ECYIQFF-SEPITTFCTAMAAFYLPVTI
MSVLYW-RIYKETQNRSK-ELAGLQGSVG----------RGGVGTRVGKLRNVHQTGSSRSCSSYELTRLSK
KKSTCQELVGRFHC--WHGVRSWRPGSIRQG-----DGD---PDQSSSDSWNNND-----AAVSLDHSGSSD
EEDCTGKEMISQSHAIFSIVLSLPGIKAAVNSQLTSCED-LDGVSEEDPLKGAEQNPDSLSTVTSNT-TAAK
ASEGINSTENSYHQQFRSRQSQSLSKIQSNSNQGFRAGTPTIPTTASENTTTNTASKSPTVPISFKDAAL--
--AKRFA-ARTRTQITKRKRMSL-LKEKKAAQTLSAILLAFIITWTPYNIMVLINAFC---EVC-IPDTLWA
VGYWLCYVNSTVNPMCYALCNKTFRTTFKMILLCHWD-QKKRRKQQFQQRQSVVFHRRIPRDST---
>Gac.VI/1-641
----------------MSFNSTDPGLFLTANTPVPAAGAYPQPNALHQGASAAPWLVYVNNLDENYTSKLLN
LTSESQN-----GNATVPQDPLGG--HHWW----QVVLIVLLTGTLSLITVIGNILVVVSFKVNRQLKTVNN
YFLLSLAVADLIIGVISMNLYTAYLVMGHWAMGNWACDLWLAIDYVASNASVMNLLVISFDRYFSITRPLTY
RAKRTTKRAGMMIGLAWFVSLVLWAPAILFWQYFEGERTVPAG-ECQIQFL-KVPTITICTAIAAFYLPVTI
MSILYW-RIYQETQNRSK-ELAGLQGSGS-----RGGIGGRGGNGRGEKSRFVHQTGSSRSCSSYELTRLSR
RRSTCQELVGRFHC--WPGVRSWRPGSTRHG-----EGD---PDQSSSDSWNNND-----AAVSLDHSGSSE
DEDCGGKEMISQSHAIFSIVLTLPGIKAAVNSQLTSCEDLDVASEEDPLRGAEDKRDSLSTVANNTTATTTA
DEANSSENSYHQRFCSRKIQSMPTIQPTSNQGSDAHTTTASTTSDATTT-------KSQSVPMSFKDAAL--
--AKRFA-SRTRTQITKRKRMSL-VKEKKAAQTLSAILFAFIITWTPYNIMVLINTFC---D---VPGILWD
VGYWLCYVNSTVNPMCYALCNKTFRTTFKMILLCQWD-QKKRRKQQFQQRQSVVFHRRIPRDST---
>Lch.126593/1-520
-----------------------MNFSVNQNGS---------------------------------------
------------LNESEIHDPLGG--HAVW----EVTLIVLTTGVLSLITIIGNLLVIFSFKVNSDLKTISN
YFLLSLAFADLIIGVMSMNLYTTYIIMDRWAMGTLACDLWLALDYVASNASVMNLLIISFDRYFSVTRPLSY
RAKRTPKRAAIMIGLAWSISFILWAPAILFWQYIVGERTVKDG-KCSIQFL-SEPIITFGTAIAAFYLPVTI
MTILYW-RIYRETENRTK-ELAALQGSEM--------------------KSVIRPSGSTKSNNSCESPQAEN
GIHTPPEGENRCCF--FSSKGHKLPH----------KSY---MEHSSTGSWNNTE----EEETSEHSTSSVE
DDP-------TTSTVLLECPLIDPGAPPLSETTAEGNSG-SFKQTLP---------------------GRAR
MEVLSDSNSKETSWCKILNKTKAEVL-SNNDSRKSSPLKA----------------SSLNSLSLRDKSEA--
--------SKEKTQVVKKKRLRI-IKEKKAAKTLSAILLAFILTWTPYNIMVLVSTFC---HDC-VPEYLWK
IGYWLCYVNSTVNPMCYALCSKPFRITFKMLLLCRWD-KRKWRR---PANRVVSFHRKTP-------
>Dre.17.2/1-595
------------------MDSNSTELGHFSPSDTLGVGMYPASTLWPLL-----QNTSLVNLTAVFKLNGSN
A-----------EAEGQSYDPLGG--HSLW----QVILIVVFTGLLSLITIIGNILVMVSFKVNRQLKTVNN
YFLLSLAVADLIIGVISMNLYTAYIVMGQWAMGNWACDLWLAIDYVASNASVMNLLVISFDRYFSITRPLTY
RAKRTTKRAGVMIGLAWFVSLILWAPAILFWQYFVGQRTVPQD-KCYIQFL-SEPIITFCTAMAAFYLPVTI
MSVLYW-RIYKETENRSR-ELAGLQGSGG-----------RFGGVERPRFHLHATRGSSRSCSSFELGQPGH
KKASVHSLSGRFHCWGWKSGGSDKSGP---------NRE---ADQSSSDSWNNND----AGLSADHSGSSDE
DESAP-----STTRAIFSIVLSLPGVRAAVNSQVTSCEE-LDTEEDPLRSAEEKDS------------RDGS
ISRSVTNGNKRFVGGMSKVQSMSAIQPTTDTTTDSTNTTI----------------KSPSAPITFKEAAL--
--AKRFA-ARARTQITKRKRMSL-IKEKKAAQTLSAILFAFIITWTPYNIMVLVNTFC---NGC-IPENLWA
LGYWLCYVNSTVNPMCYALCNKTFRSTFKMILLCRWDQKKS--KPSFPQRQAVRFHRPIPTDST---
>Aan.61072/1-593
----------------MNLNTSSTEPSLYQSHSPPGMRAYQETDIRPRN-----PWLERQNGANNDSFSRSS
NLTSLYNAT---LAPTVAYDPLGG--HTIW----QVILIIFFTGSLSLVTVIGNILVLVSFKVNKQLKTVNN
YYLLSLAFADLIIGVISMNLYTTYIIMNQWALGNWACDLWLAIDYVASNASVMNLLVISFDRYFSVTRPLTY
RAKRTTKRAVTMIVLAWFISFVLWAPAILLWQFFVGERTVPPG-ECQIQFL-SEPIITFCTAIAAFYLPVTI
MTVLYW-RIYKETENRSK-ELAGLRVSGN-------------------QGEPTKQTGSSRSCSSYELNQPAR
KSSTRRLGGRFRF---WPLTKSSKSSN---------EGE---PEHSSSDSWNNNE-----AGASMEQSDSDE
EEI-------PESRAIYSIVLNMPGMKRAINSQLTSSED-LDVSEEDPLKPNRDSR------------TLAR
DRSDKECNSYHQRFSKTPVQSMPSIE-LPKHPNTQAAPS-----------------KSPSMPISFKDAAM--
--AKRFA-TKAKTQITKRKKMSL-VKEKKAAQTLSAILFAFIITWTPYNIMVLVNTFC---NDC-IPATWWA
LGYWLCYVNSTVNPMCYALCNKTFRTTFKMILLCQWD-DQKRNKSQFQQRQAVAFRRKMGETHSVAL
>Loc.LG16/1-593
-----------------MNLRYNSTEHTFLTSNSPTMRGFQDAEILQDS-----RWHEHINSVENDSFNSGN
PNLTSLYNA---TQTPPTTDPLGG--HTVW----QVILIVFFTGLLSLVTIIGNILVLVAFKVNKQLKTVNN
YFLLSLAFADLIIGIISMNLYTTYIIMDQWALGNWACDLWLAIDYVASNASVMNLLVISFDRYFSVTRPLTY
RAKRTTKRAGIMIGLAWSISFVLWAPAILFWQYFVGERTVPSD-KCYIQFL-SEPIITFCTAIAAFYLPVTI
MTVLYW-RIYKETEKRTK-ELAGLQASGR----------------EAETTHFVHQTGSSRSCGSYELTQPSL
KRSARRKQGRFNF---WPIMMSWKHSS---------EGE---QDHSSSDSWNNND-----AAASLDQSGSSD
EEEI------PETRAIYSIVLNLPGIKAAVNSQLTSPDDLEVSEEDPLGVDRKEG-------------LSRK
EKEEKADNNYHQHFSKMPVQSMPSIQ-TPKTEETVSSAT-----------------KSSSMPISFKDAAM--
--AKRFA-SKARTQITKRKRMSL-VKEKKAAQTLSAILFAFIITWTPYNIMVLVNTFC---DNC-IPETLWA
LGYWLCYVNSTVNPMCYALCNKTFRTTFKMILLCQWD-KRKRRKQQFQQRQSVIFHKGIPRDPS---
>Gac.sc48/1-563
---------------------------GSYKELAILSVGGWKQHNVTHISRQGGNFTDSPVNGTL-------
------------ILPAEDFDPLGG--HTVL----QVIIIVFLTGSLSLVTVVGNILVLVSFKINKALKTVNN
YYLLSLAFADLTIGTLSMNLYTTYIIMDQWALGPVVCDLWLAIDYVASNASVMNLLVISFDRYFSVTRPLTY
RAKRTTKRAMTMIGLAWSISFILWAPAILFWQYIVGERTVQPN-ECYIQFL-SEPIITFSTAVAAFYLPVTI
MSFLFW-KIYQETEKRVK-DMQGLKASGS-----------------GDSQSQSQKQGSGKGRASGEIATNSQ
KDSSAISSQSCS------------------------SCE---LNQLASDKNSKKNAGIPGGTGSKARCGASC
FQFSLLLSDRNASKRSVNSTTTIVGETEQSSCDSLNNNQ-AGEQSGSEDESD----------------GADP
TKAPTDAKKSGRVKNNKDKHSSNKSG-KGSQSNPVNSSTA----------------DQSTAAITIKDATM--
--AKRFA-SKAKTEVNKRKNEKK-ANEKKAARTLSAILFVFITTWLPYNIMVLVNTFC---QDC-IPETLWA
LGYWLCYVNSTINPICYALCNKTFRTTFRDILMCQWNQKKN--QPNFPQRKAVAFKKKDPI------
>Ola.19/1-448
------------------------------------------------------------------------
-----------------------------------VIIIVFLTGSLSVITVVGNILVLISFKINKTLKTVNN
YYLLSLAFADLIIGTLSMNLYTTYIIMGHWALGPVLCDLWLAIDYVASNASVMNLLIISFDRYFSVTRPLTY
RAKRTTKRTMAMIGLAWSISFVLWAPAILFWQYVVGERTVPPE-ECYIQFL-TEPVTTFCTAIAAFYLPVTV
MAFLFW-KIYQETEKRAK-DIQSLKGSCA--------------------STNLNQTVSEMSEGVGEGSIKSN
QRNTSVKLHL--------------------------------VRTSSSRKLCHQD-----------------
------------------GPARDPRGSDFDSASQSP--------------------------------TEFE
KSVEEEENKDLEQTSTIKRQHGSPLFKASSS-------------------------NLPGLTMTIKDAAL--
--AKRFA-LRAKPEINKHKNEKK-ANEKKAARTLSAILLAFMMTWLPYNIMVLINTFC---QNC-IPEALWA
LGYWLCYVNSTVNPMCYALCNKTFRTTFRAILMCQWNGRKKPHPHQRQAFQTKNVRKARHQMPPS--
>Aan.75028/1-273
----------------MDRIYNSTERSLYLTSSWPGVSVYRETVTMRGD-----QWPEHVGGADNESFLYAS
ANLTGRNES---AGRPVEYDPLGG--HTVW----QAVLIGVFSCLLSLVTIVGNILVLVAFKVNKQLKTVNN
YFLLSLAFADLIIGVISMNLYTAYIIMDQWAMGAWACDLWLAIDYVASNASVMNLLVISFDRYFSITRPLTY
RAKRTTKRAGVMIGLAWAVSFVLWAPAILFWQYFVGERKVPPH-KCYVQFL-TEPTITFCTAIAAFYLPVTI
MSVLYW-RIYKETQTRAR------------------------------------------------------
------------------------------------------------------------------------
------------------------------------------------------------------------
------------------------------------------------------------------------
------------------------------------------------------------------------
-------------------------------------------------------------------
>Dre.25.1/1-451
------------MEAGSVVFSRDSQWFVFNGSSNSSTHTPLLE-----------------------------
------------ESLSVSGSPRRV--LGSV----GMVLIILLTGSISLLTVLGNVLVLLSIKVNRNLRTINN
YFLFSLACSDLIVGVFSMNLYIVYVVKGYWPLGPQMCDLWLVVDYVVSNASVMNLLLICFDRYFCVTRPLSY
PTKRTARWAGAMITVAWLQSLLLWAPAILLWQAGRDRSKVPEG-QCYILLL-ANPAVTLATTIPAFYIPVII
MTVLYT-RISLASQRQVH-KLKPESANLL----------------------------YPSKTSRVKSLANPD
LVNDIKP------------------------------------------------------------CSCKQ
ELDL------GRTKQLFSLPSVEFSKTEYSMDSSPD--------------------------------VSAE
HRGLDAEASRLKNSTETNRKTQADCL-QTNSGVQVQRQT---------------------------------
--------SNMVSKNAKRKA----LRERKVTKTVLAVLLAFIITWTPYSVMVLIGTFC---RWC-VPEVLWM
VGYFLCYVNSTVNPVCYALCNATFKRTFKRLLRCKFK-NLALK------------------------
>Dre.25.2/1-466
---------------------METFNLTLSPSSSHA------N-----------------------------
------------KTNIFQDGPFK-----PV----EFVLIVLGLSILSLITIIGNVLVMLSIKVNRNLQTVNN
YFLFSLACADLFIGVFSMNLYTVYIVTGHWPLGALVCDLWLALDYVVSNASVMNLLIISFDRYFCVTKPLSY
PVKRTHKMAGMMIAAAWILSFILWAPAILFWQFITGSRTVPEG-ECYIQFF-SNAVVTFGTAIAAFYLPVIT
MTILYW-QISKASRSRVR---------------------------------RRDNRRVSRVSNDGGQAGLGN
ERNMDRKS----------------------------TQE---GEEMVSRKQSASD------------TTTGE
ERDSE-----NDSISGSVLASSNQRDDEAVSISTNGDI------------------------------RARQ
NQSASLATESWVRFTCFKTASQKDLQ-NTYKVNSESQGM------------------TNGKERLSLVSQ---
--------KIISPHSQKRKSSS--SREKKVTRTIMAILVAFATTWTPYNVMVLINTFC---SDC-IPNTVWI
FGYWLCYINSTVNPACYALCNVTFKNTFKQLLTCKYR-NIHATRKQ---------------------
>Gac.XIX.2/1-437
-----------------------MKTLNLSHTNF--------------------------------------
------------SSSGDDAGRSSGSPYSAV----EIVLIVLVAATVSVITVIGNILVMLSIKVNRNLQTVNN
YFLFSLACADLIIGVCSMNLYTVYIVIGYWPLGAVVCDLWLAVDYVVSNASVMNLLIISFDRYFCVTKPLSY
PARRSTKMAGLMIAAAWVMSFILWAPAILFWQFVSGGRTVPFG-ECYIQFF-SNPAVTFGTAIAAFYLPVAI
MIYLYW-RISKASRSRMRKSSRKISGTSL-----------------------------------GEGPSHSQ
DEACER------------------------------------QNNCITGKEAQLE-----------------
----------AKGQKEKEMLQKPNGNGPRHEERNRASTT-KD--------------------------TEAP
DSSGKDPDCGETTKQTPSSEKSADRQ------------------------------SVPARTLLK-------
--------MTKQDAVAKWKRKGISSREKKVTRTIMAILVAFVATWTPYNVMVLINTFC---SVC-IPNSLWT
IGYWLCYINSTINPACYALCNATFKNTFKHLLLCQYK-NIRTAR-----------------------
>Ola.6.1/1-445
-----------------------MDALNSSNITN--------------------------------------
------------ISNDESPGLFSGSPYSPV----ELVLIIVVACSLSLITIIGNILVMLSIKVNRNLQTVNN
YFLFSLACADLIIGVCSMNLYTVYIVIGYWPLGAVVCDLWLAVDYVVSNASVMNLLIISFDRYFCVTKPLSY
PARRSTKMAGLMIAAAWLLSFILWAPAILFWQFIVGGRTVPPD-ECYIQFF-SNPAVTFGTAIAAFYLPVAI
MIYLYW-RISKASRSRMRRDSRKTSGTSL-----------------AEAHSNSHEEGCENNCVATKQDQEGA
GEGKE-------------------------------------VLQQQNGSWPRRNK----------------
----------HVDQDTISDIIQAPISKDTE--------------------------------------GPAS
SRKSSNDGKTQTQVSLQNSAIDRQSM--------------------------------VARTLLLVTKR---
--------SVSESVVAKWKRKGHSSRERKVTRTIMAILVAFVATWTPYNVMVLINTFC---SIC-IPNSLWT
IGYWLCYINSTVNPACYALCNTTFKNTFKHLLLCQYK-NIRTR------------------------
>Loc.LG8/1-495
-----------------------MANYTYTNASQGND-----------------------------------
------------TGFILPESPYKTV---------EVVFIVLVAGSLSLVTVIGNILVMVSIKVNRNLQTVNN
YFLFSLACADLIIGVCSMNLYTVYTVIGYWPLGPVVCDLWLALDYVVSNASVMNLLIISFDRYFCVTKPLSY
PVKRTTKMAGMMIAAAWVLSFILWAPAILFWQFIVGGRTVPER-ECYIQFF-SNAAVTFGTAIAAFYLPVII
MMVLYW-QISMASKSRIKKDHRKPSGNQE-----------------------------AFSPSLVRGQIVKP
NNNNVNAEEVEREQVLNQNQNQHLA-----------NQH---DGKLQNGKAPSTT----GEDGGMETCGQGE
EKESS-----NDSTSVSAVASNLKDEESVLPAKDLGTTP-S---------------------------QAPA
RHRAKAEGSKLTCIKIVTKSPKGDCYATSNTTVEIIPG------------------------VEKQNL----
-VARKI--VKMTKQPPKKKKTPP-SREKKVTRTILAILLAFIVTWTPYNVMVLINTFC---SSC-VPNTVWT
IGYWLCYINSTINPACYALCNATFKKTFKHLLLCQYK-NIGAAR-----------------------
>Aan.70837/1-507
------------------MNEMELSNFTFLNGSEGND-----------------------------------
------------TEPLLPESPYK-----TV----EVVFIVLVAGSLSLVTVIGNILVMLSIKVNRNLQTVNN
YFLFSLACADLIIGLCSMNLYTVYIVIGYWPLGPVVCDLWLALDYVVSNASVMNLLIISFDRYFCVTKPLSY
PVKRTTKMAGMMIAAAWVLSFILWAPAILFWQFIVGGRTVPER-ECYIQFF-SNAAVTFGPAIAAFYLPVIT
MSVLYW-QISRASKSRVKKDNRKPSGANQ----------------------------EALSPSHVRSHISKP
NNNNVAAEDTDRSQVQNTESLANQH-----------DGK---LQNGKGPSNTSGEGEGEGEEGVTENCTLAE
EKESS-----NDSTSGSAAASNLKDEEPAQARKNCHANA-NAIPS-----------------------PLPT
RTRAKAGGSKLTCIKIVTKSPKGDCY-NTANTTVEIVPG-----------------------AEKQNL----
-VTRKI--VKMTKQPPKKKKAAP-SREKKVTRTIMAILVAFVVTWTPYNVMVLINTFC---SSC-IPNTVWT
IGYWLCYINSTVNPACYALCNVTFKKTFKHLLLCQYK-NIRSAR-----------------------
>Dre.4/1-495
---------------------MDTINFTFWNASDGNE-----------------------------------
------------TMETADESPYKTV---------EVVFIVLVAGSLSLVTVIGNILVMLSIKVNRSLQTVNN
YFLFSLACADLIIGLCSMNLYTVYIVIGYWPLGPVVCDLWLALDYVVSNASVMNLLIISFDRYFCVTKPLSY
PVKRTTKMAGMMIAAAWVLSFILWAPAILFWQFIVGGRTVPEK-ECYIQFF-SNAAVTFGTAIAAFYLPVII
MMVLYW-QVSRASKSRVKKDNRKPSGGNL----------------DVASSNQIRENSANKPTNNNLTAEETD
RGQTQLTDDTI-------------------------NQH---DAKLQNGKAPSTASGEAEEAGQANCIPAEE
KESS------NDSTSGSGAVTNQKEEAAPPSSAAANDS------------------------------QTST
RHRAKAGGSKLTCIKIITKSPKGDCY-APSNATVEIVPA-----------------------VERQNH----
-VARKI--VKMTKQPPKKKKAPS-SREKKVTRTIMAILVAFVATWTPYNVMVLINTFC---SSC-IPNTVWT
IGYWLCYINSTINPACYALCNITFKKTFKQLLLCQYK-NIRSTR-----------------------
>Gac.IV/1-445
---------------------MDVFNFTYWNAS---------------------------------------
------------EGNGTEAVEEYGRPYKTV----EVVFIVLVAGSLSLVTVIGNILVMLSIKVNRNLQTVNN
YFLFSLACADLIIGLCSMNLYTVYIVMGYWPLGPVVCDLWLALDYVVSNASVMNLLIISFDRYFCVTKPLSY
PVKRTTRLV----------------------------------------------------------LPVII
MIQLYC-R-SQSEQSRVKKDTRKPSGANP----------------------------EPLSPGQRGNNAPKP
NNNNVPGEDAARLASQSADDGASQQ-----------DGK---LQNGKGPSSTTAEGETEGDDAARENCAPAG
EKES------SNDSTSGSVAASNQRDEEAAPSTADAGAE-TR--------------------------QPLP
RQRAKAGGSKLTCIKIKTKSPKGDFY-TPSNATVEIVPA-----------------------SERQNH----
-VARKI--VKMTKQAPNKKKKAPPSREKKVTRTIMAILVAFVATWTPYNVMVLINTFC---SSC-IPNPVWT
IGYWLCYINSTINPACYALCNVTFKKTFKHLLLCQYKNSRSAR------------------------
>Ola.23/1-501
---------------------MDAFNFTYWNASE--------------------------------------
------------GNETVVEESKSP--YKTV----EVVFIVLVAGSLSLVTVIGNILVMLSIKVNRNLQTVNN
YFLFSLACADLIIGLCSMNLYTVYIVIGYWPLGPVVCDLWLALDYVVSNASVMNLLIISFDRYFCVTKPLSY
PVKRTTKMAGMMIAAAWVLSFILWAPAILFWQFIVGGRTVPEK-ECYIQFF-SNAAVTFGTAIAAFYLPVII
MIQLYW-QISRASKSRVKKDNRKPSGANP----------------------------EPLSPVQRRSSTPKP
NNNNVPGEDAGHSQNQKVDGGANQH-----------DSK---LQNGKGPSSTTAEGETEGEDMARENCTPGD
EKESS-----NDSTSVSVVASNQKDEEPAPSTANSCAET-S---------------------------QQIP
RQRAKAGGSKLTCIKIKTKSPKGDYY-TPSNATVEIVPA-----------------------TERQNH----
-VARKI--VKMTKQPPNKKKKGAPSREKKVTRTIMAILVAFVATWTPYNVMVLINTFC---SSC-IPNTVWT
IGYWLCYINSTINPACYALCNVTFKKTFKHLLMCQYK-NIRSAR-----------------------
>Lch.126628/1-475
-----------------------MANSTYTNSSYGNT-----------------------------------
------------TSSDIPEEPYQTV---------EVVFIVLVAGSLSLVTIIGNILVMLSIKVNRHLQTVNN
YFLFSLACADLIIGVFSMNLYTIYIVIGYWPLGPVVCDLWLALDYVVSNASVMNLLIISFDRYFCVTKPLSY
PVKRTTKMAGMMIAAAWVLSFILWAPAILFWQFIVGTRTVPEG-ECYIQFF-SNPAVTFGTAIAAFYLPVII
MAILYW-HISRASKSRIK-KDKKEPAEGN---------------------------QGPLSPSLVRGKIVRP
TNNNVATAEE--------------------------DTE---DSKIQNGKAAGDA--------GTENCLQGE
EKESS-----NDSTSVSAVASNMKETEGAKETTR----------------------------------GHSS
QGHSRVENSKLTCIKIVTKSPKGDCC-ATTNTMVEIVPG-----------------HGERNGDDRQSI----
-VAQKIV-KMTKQPAKKKKLPP--SREKKVTRTILAILLAFIITWTPYNVMVLINTFC---TVC-VPNTVWT
IGYWLCYINSTINPACYALCNATFKKTFKHLLLCQYK-NIGATR-----------------------
>Xtr.173744/1-470
-----------------------MNNSSLVNVSS--------------------------------------
------------TNETMMGSPYKTV---------EVVFIVIVAGSLSLVTIIGNILVMVSIKVNRHLQTVNN
YFLFSLACADLIIGVFSMNLYTLYTVIGYWPIGPVVCDLWLALDYVVSNASVMNLLIISFDRYFCVTKPLTY
PVRRTTKMAGMMIAAAWVLSFILWAPAILFWQFIVGGRTVPEG-ECYIQFF-SNAAVTFGTAIAAFYLPVII
MTVLYW-QISRASKSRIK-KGKKEAAPNQ----------------------------DPISPSNVQGKIVKP
NNNNVSANED--------------------------GLD---HGKIQNGKVTSNS--------GIENCVQAE
GEEKEIS---NDSTSVSVVNTKDEGAAKDVPQ------------------------------------ASGS
QANPKTENSKLTCIRIVTKSPKGDCS-NATGTTVEIVPG-----------------ANGRNGEDKQNI----
-VARKI--VKMTKQPPKKKLPP--SREKKVTRTILAILLAFIITWTPYNVMVLINTFC---AVC-VPNTVWT
IGYWLCYINSTINPACYALCNTTFKKTFKHLLMCQYK-NIGSAR-----------------------
>Mdo.8/1-468
-----------------------MNNSTSPNST---------------------------------------
------------NNGMALPSPYKTV---------EVIFIVLVAGSLSLVTTIGNILVMVSIKVNRHLQTVNN
YFLFSLACADLIIGAFSMNLYTLYTVIGYWPLGPVVCDLWLALDYVVSNASVMNLLIISFDRYFCVTKPLTY
PVKRTTKMAGMMIAAAWVLSFVLWAPAILFWQFIVGVRTVKEG-ECYIQFF-SNAAVTFGTAIAAFYLPVII
MSVLYW-HISRASKSRIKKDKKEAVANQD-----------------------------PVSPSLVQGRIVKP
NNNNIPSNDD--------------------------GLE---HNKIQNGKATRDA--------VTENCIQGE
EKESS-----NDSTSVSAMASNIKEDEITREENT----------------------------------ISTS
QDHSKEENSKLTCIKIVTKTQKGDYC-APTNTTVEIVG------------------PPGQNGDDKQNI----
-VARKI--VKMTKQPAKKKPPP--SREKKVTRTILAILLAFIVTWTPYNVMVLINTFC---ATC-VPNTVWT
IGYWLCYINSTINPACYALCNATFKKTFKHLLMCNYK-NIGATR-----------------------
>Hsa.7.CHRM2/1-466
----------------------------MNNSTNSS------------------------------------
------------NNSLALTSP-----YKTF----EVVFIVLVAGSLSLVTIIGNILVMVSIKVNRHLQTVNN
YFLFSLACADLIIGVFSMNLYTLYTVIGYWPLGPVVCDLWLALDYVVSNASVMNLLIISFDRYFCVTKPLTY
PVKRTTKMAGMMIAAAWVLSFILWAPAILFWQFIVGVRTVEDG-ECYIQFF-SNAAVTFGTAIAAFYLPVII
MTVLYW-HISRASKSRIK-KDKKEPVANQ----------------------------DPVSPSLVQGRIVKP
NNNNMPSSDD--------------------------GLE---HNKIQNGKAPRDP--------VTENCVQGE
EKESS-----NDSTSVSAVASNMRDDEITQDENT----------------------------------VSTS
LGHSKDENSKQTCIRIGTKTPKSDSC-TPTNTTVEVVG------------------SSGQNGDEKQNI----
-VARKI--VKMTKQPAKKKPPP--SREKKVTRTILAILLAFIITWAPYNVMVLINTFC---APC-IPNTVWT
IGYWLCYINSTINPACYALCNATFKKTFKHLLMCHYK-NIGATR-----------------------
>Mmu.6/1-466
----------------------------MNNSTNSS------------------------------------
------------NNGLAITSP-----YKTF----EVVFIVLVAGSLSLVTIIGNILVMVSIKVNRHLQTVNN
YFLFSLACADLIIGVFSMNLYTLYTVIGYWPLGPVVCDLWLALDYVVSNASVMNLLIISFDRYFCVTKPLTY
PVKRTTKMAGMMIAAAWVLSFILWAPAILFWQFIVGVRTVEDG-ECYIQFF-SNAAVTFGTAIAAFYLPVII
MTVLYW-HISRASKSRIK-KEKKEPVANQ----------------------------DPVSPSLVQGRIVKP
NNNNMPGGDG--------------------------GLE---HNKIQNGKAPRDG--------GTENCVQGE
EKESS-----NDSTSVSAVASNMRDDEITQDENT----------------------------------VSTS
LGHSKDDNSRQTCIKIVTKTQKGDAC-TPTSTTVELVG------------------SSGQNGDEKQNI----
-VARKI--VKMTKQPAKKKPPP--SREKKVTRTILAILLAFIITWAPYNVMVLINTFC---APC-IPNTVWT
IGYWLCYINSTINPACYALCNATFKKTFKHLLMCHYK-NIGATR-----------------------
>Aca.343419/1-463
-------------------------MNNSTNISSL-------------------------------------
------------EDVMALASPYKTV---------EVVFIVLVAGSLSLVTIIGNILVMVSIKVNRHLQTVNN
YFLFSLACADLIIGVFSMNLYTLYTVIGYWPLGPVVCDLWLALDYVVSNASVMNLLIISFDRYFCVTKPLTY
PVRRTTKMAGMMIAAAWVLSFILWAPAILFWQFIVGERTVPDG-ECYIQFL-SNAAVTFGTAIAAFYLPVII
MTILYW-QISRASKSRVK-KD---------------------------------KKEDPASPSLVQGKTGKP
NNNNIPTKVD--------------------------GIE---HSKIQNGKA--------TGESVVENCVTTE
EKESS-----NDSTSVSAVASNVKEDEAIKEDAR----------------------------------VSVS
QVNTKVENSKLTCIRILTKSPKGDCS-SSANTTVEIVG------------------PDEQNGDEKQNV----
-VARKI--VKMTKQPAKKKTPP--SREKKVTRTILAILLAFIITWTPYNVMVLINSFC---SAC-IPNTVWT
IGYWLCYINSTINPACYALCNATFKKTFKHLLMCHYK-NIGATR-----------------------
>Gga.1/1-466
-----------------------MNNSTYINSSS--------------------------------------
------------ENVIALESPYK-----TI----EVVFIVLVAGSLSLVTIIGNILVMVSIKVNRHLQTVNN
YFLFSLACADLIIGIFSMNLYTLYTVIGYWPLGPVVCDLWLALDYVVSNASVMNLLIISFDRYFCVTKPLTY
PVKRTTKMAGMMIAAAWVLSFILWAPAILFWQFIVGGRTVPDK-DCYIQFF-SNPAVTFGTAIAAFYLPVII
MTVLYW-QISRASKSRIK-KGKKEAAQNQ----------------------------DPVSPSLVQGKIVKP
NNNNIPTSSD--------------------------GLE---HNKVQNGKTTGES--------VMENCVQGE
EKDSS-----NDSTSVSVVPSNTKEDEAAKDASQ----------------------------------ISAS
QDHLKVENSKLTCIRIVTKSQKGDCC-APTNTTVEIVG---------------------TNGDEKQNS----
-VARKI--VKMTKQPAKKKPPP--SREKKVTRTILAILLAFIITWTPYNVMVLINSFC---ASC-IPGTVWT
IGYWLCYINSTINPACYALCNATFKKTFKHLLMCHYK-NIGATR-----------------------
>Xtr.4.1/1-478
----------------------------MENMTNA-------------------------------------
------------TNQTLDKTTMAPGTYQTM----EMIFIATVTGSLSLVTVVGNILVMLSIKVNRQLQTVNN
YFLFSLACADLIIGVFSMNLYSLYIIKGYWPLGPIVCDLWLALDYVVSNASVMNLLIISFDRYFCVTKPLTY
PARRTTKMAGLMIAAAWLLSFVLWAPAILFWQFIVGERTVASG-ECYIQFL-SNPVVTFGTAIAAFYLPVVI
MTILYI-HISLASRSRVR-RHCTETRQEK-----------------------------KKPISSMKSPLIKQ
TKNLPKQ-----------------------------DPG---DEAVKKENGVRNG----KIEKSMTNLQTAE
EKET------SNESSSASLSHNPPEKQPVSDASSGVVLA-PTQ-------------------------NMPP
LPSKVNVASKWSKIKIVTKQTGNECV-TAIEIVPECAI------------------PLPQQANNRPGN----
-VARKFA-SIARNQVRKKRQMA--AREKKVTRTIFAILLAFIITWTPYNVMVLINTFC---QTC-IPETVWY
IGYWLCYVNSTINPACYALCNATFKKTFKHLLMCQYK-SIGMAR-----------------------
>Gac.I/1-516
-------------------TSVIQSADLFSNASCNTSSNDST------------------------------
------------FCTVVNEEQRRGSPYKAL----EMFFIALVTGSLSFVTVTGNILVMLSIKVNRHLQTVNN
YFLFSLACADLIIGAFSMNLYTVYIIVGYWPLGPVVCDLWLALDYVVSNASVMNLLIISFDRYFCVTKPLTY
PARRTTKMAGLMIAAAWILSFILWAPAILFWQFIVGQRTVPPG-ECYIQFL-SNPAVTFGTAIAAFYLPVII
MTVLYI-HISLASRSRVS-KHKPEKKEKG-----------------------------IKTPSLMKGHLFKQ
NNNNETSPQASPRSTPKLSVESSTTA----------------LEAVKNGRVEEPK--LVQAPTQPSPGPTQE
EKES------SNDSSTAFIPPTEPKDNTNKSVI-SEAAAIPTLVGTT---------------------TTNP
EVSKMNSTSRWSKIKIVTKQAGDECI-TAIEIVPPVEGA-----------------ERHSIPISRPRT----
-VARKFA-SIARSQVKRKRQMA--AREKKVTKTIFAILLAFIITWTPYNVMVLISTFC---QSC-VPDTVWA
IGYWLCYVNSTINPACYALCNATFKKTFKNLLLCQYK-NIGTR------------------------
>Ola.2/1-534
MSDGSSGAGGVQPLWNLSGYLVNQSSDLLSNASCNGSTNDSAS-----------------------------
------------CSLAADVEGFGGSPYKTL----EMFFIALVTGSLSFVTVTGNILVMLSIKVNRHLQTVNN
YFLFSLACADLIIGVFSMNLYTVYIIVGYWPLGPVVCDLWLALDYVVSNASVMNLLIISFDRYFCVTKPLSY
PTRRTTKMAGLMIAAAWILSFILWAPAILFWQFIVGQRTVPPG-ECYIQFL-SNPAVTFGTAIAAFYLPVVI
MTVLYI-HISLASRSRVS-KHKPEKKEK-------------------------------KTPSLLKSHLIKQ
NNNNETSPQPSPRCTPKLSVDST-------------TTA---VETVKNGRVEEPKPAEPEPLGQPSPRLTQE
EKES------SNDSSTAFIPPTETK---NKLEITSEAPSNPTP-AVST--------------------ASNS
AVPKVNPASRWSKIKIVTKQAGDECI-TAIEIVPPVEGA-----------------ERHSIPISRPRT----
-VARKFA-SIARSQVKRKRQMA--AREKKVTKTIFAILLAFIITWTPYNVMVLISTFC---HSC-VPDTVWA
IGYWLCYVNSTINPACYALCNATFKKTFKNLLLCQYK-NIGTR------------------------
>Loc.LG27/1-510
---------------MSCHNLTGADRFAQWNLSGSMYNLPGHAFQFGKE-----NLSCMDN-----------
--------SSSVANADSGGQESLESPYKTV----ELVFIAIVTGSLSLVTVVGNILVMLSIKVNRQLQTVNN
YFLFSLACADLIIGVFSMNLYTVYIIKGYWPLGAVVCDLWLALDYVVSNASVMNLLIISFDRYFCVTKPLTY
PARRTTKMAGLMIAAAWILSFILWAPAILFWQFIVGERTVPEK-ECYIQFL-SNPAVTFGTAIAAFYLPVVI
MTVLYI-HISLASRSRVR-KNRPEVKKEK----------------------------ATKSTSLLKSHIIKQ
NNNNSSKPST--------------------------EVS---TETVKNGKMEQSA------TTKVESTVQPE
EKES------SNDSSTASIAPKDAKERANSEAILD---------------------------------GQNP
LPVRINPASKWSKIKIVTKQTGNECV-TAIEIVPAHNS------------------TNNTVPANRPGT----
-VARKFA-SIARSQVRKKRQMA--AREKKVTRTIFAILLAFIVTWTPYNVMVLINTFC---QSC-VPDTVWA
IGYWLCYVNSTINPACYALCNVTFKKTFKNLLMCQYK-NIGTR------------------------
>Aan.172290/1-440
-------------------MHNASGSSYPPNGSCGGHNS---------------------------------
------------SGPCVEEAVGGDSSYKAV----EMVFIALVTGSLSFVTVVGNILVMLSIKVNRHLQTVNN
YFLFSLACADLIIGAFSMNLYTVYIIVGYWPLGPVVCDLWLALDYVVSNASVMNLLIISFDRYFCVTKPLTY
PARRTTKMAGLMIAAAWLLSFVLWAPAILFWQFIVGERTVPAG-ECYIQFL-SNPAVTFGTAIAAFYLPVVI
MTVLYI-HISLASRSRVK-KQKPEAKKEK----------------------------SPRTGGLLKAHILRQ
NNNDSSKPG---------------------------------AESVRNGTLEDPN-----------------
---------------------------------------------------------------------PSL
LKINNAPASKWSKIKIVTKQAGEECL-TAIEIVPPDGG------------------ENSSIPVARPQT----
-VARKFA-SIARTQVKRKRQMA--AREKKVTKTIFAILLAFIITWTPYNVMVLINTFC---QSC-VPDTVWA
IGYWLCYVNSTINPACYALCNATFKKTFKNLLMCQYK-NIAAR------------------------
>Dre.7/1-516
-----MTASRHICCCVIYITVCACVSGSLSNVSSDANFSCDSGSA---------------------------
------------NGSCAAVEGDGESPYKTV----EMVFIALVTGSLSFVTVVGNILVMLSIKVNRHLQTVNN
YFLFSLACADLIIGVFSMNLYTVYIIKGYWPLGPVVCDLWLALDYVVSNASVMNLLIISFDRYFCVTKPLSY
PTRRTTKMAGLMIASAWILSFILWAPAILFWQFIVGARTVAPG-ECYIQFL-SNPAVTFGTAIAAFYLPVVI
MTVLYV-HISLASRSRVS-KQKPEAKKEK---------------------------KAQKSSGLLKSHILKQ
NNNNQSPPKPSLDT----------------------CST---VDTMKNGKLEESV-----VSAKADSCVQAE
EKES------SNDSSTASIAPKEPKERANSE-VTSDAGLT----------------------------PAPA
AAPKLNPQSKWSKIKIVTKQAGDECI-TAIEIVPPNSTG-----------------ESRSIPVSRPRT----
-VARKFA-SIARSQVKRKRQMA--AREKKVTKTIFAILLAFIITWTPYNVMVLISTFC---QSC-VPDTVWA
IGYWLCYVNSTINPACYALCNATFKKTFKNLLMCQYK-NIGTR------------------------
>Aan.15756/1-489
-------------------MYNASSKGYPANFSCDNPS----------------------------------
------------SNNSCIEEQTTESPYKTV----EMVFIALVTGSLSFVTVVGNILVMLSIKVNRHLQTVNN
YFLFSLACADLIIGVFSMNLYSVYIIVGYWPLGPVVCDLWLALDYVVSNASVMNLLIISFDRYFCVTKPLSY
PTRRTTKMAGLMIAAAWILSFILWAPAILFWQFIVGERTVPPG-ECYIQFL-SNPAVTFGTAIAAFYLPVVI
MTVLYI-QISLASRSRVK-KQKPEAKKEK----------------------------SLKSSSLLKSHILKQ
NNNNSSSKPST-------------------------ESS---IEGVKNGKLDETV------STKADSSVQPE
EKET------SNDSSTASIAPKDTKEQANSI-AASERTAL----------------------------TPSP
LPTKINPSSKWSKIKIVTKQSGDECI-TAIEIVPPNNA------------------GNNSISISRPRT----
-VARKFA-SIARSQVKRKRQMA--AREKKVTKTIFAILLAFIITWTPYNVMVLINTFC---QSC-VPDTVWA
IGYWLCYVNSTINPACYALCNVTFKKTFKNLLLCQYK-NIGTR------------------------
>Mdo.5.1/1-484
-----------------------MANFTPVNSSYGNQ-----------------------------------
------------SGQSVRALPASPNRYETV----EMVFIATVTGSLSLVTVVGNILVMLSIKVNRQLQTVNN
YFLFSLACADLIIGAFSMNLYTVYIIKGYWPLGAVVCDLWLALDYVVSNASVMNLLIISFDRYFCVTKPLTY
PARRTTKMAGLMIAAAWVLSFVLWAPAILFWQFVVGERTVPDN-QCFIQFL-SNSAVSFGTAIAAFYLPVVI
MTVLYILHLSXPARSRVH-KHRVEGPKEK----------------------------KAKSLSFLRSPLMKP
SGPKPSRTPR--------------------------EAA---KDEVRNERLEEAP-----PPVLLPPPAPXE
DKDT------SNDSSSASVTQNTRERPLTEGSTAETGCS-PST-------------------------PLPP
RPRALNPASKWSKIQIVTKQTGNECV-TAIE-------------------------IVPATPAGLRPAAN--
-VARKFA-SIARNQVRKKRQMA--ARERKVTRTIFAILLAFIVTWTPYNVMVLVNTFC---QSC-VPDTVWS
IGYWLCYVNSTINPACYALCNATFKKTFKHLLLCQYR-NIGTAR-----------------------
>Hsa.11.CHRM4/1-479
-----------------------MANFTPVNGSSG-------------------------------------
------------NQSVRLVTSSSHNRYETV----EMVFIATVTGSLSLVTVVGNILVMLSIKVNRQLQTVNN
YFLFSLACADLIIGAFSMNLYTVYIIKGYWPLGAVVCDLWLALDYVVSNASVMNLLIISFDRYFCVTKPLTY
PARRTTKMAGLMIAAAWVLSFVLWAPAILFWQFVVGKRTVPDN-QCFIQFL-SNPAVTFGTAIAAFYLPVVI
MTVLYI-HISLASRSRVH-KHRPEGPKEK----------------------------KAKTLAFLKSPLMKQ
SVKKPPPG----------------------------EAA---REELRNGKLEEAP-----PPALPPPPRPVA
DKDT------SNESSSGSATQNTKERPATELSTTEATTP-AMP-------------------------APPL
QPRALNPASRWSKIQIVTKQTGNECV-TAIE-------------------------IVPATPAGMRPAAN--
-VARKFA-SIARNQVRKKRQMA--ARERKVTRTIFAILLAFILTWTPYNVMVLVNTFC---QSC-IPDTVWS
IGYWLCYVNSTINPACYALCNATFKKTFRHLLLCQYR-NIGTAR-----------------------
>Mmu.2.1/1-479
-----------------------MANFTPVNGSSAN------------------------------------
------------QSVRLVTTAHNH--LETV----EMVFIATVTGSLSLVTVVGNILVMLSIKVNRQLQTVNN
YFLFSLACADLIIGAFSMNLYTLYIIKGYWPLGAVVCDLWLALDYVVSNASVMNLLIISFDRYFCVTKPLTY
PARRTTKMAGLMIAAAWVLSFVLWAPAILFWQFVVGKRTVPDN-QCFIQFL-SNPAVTFGTAIAAFYLPVVI
MTVLYI-HISLASRSRVH-KHRPEGPKEK----------------------------KAKTLAFLKSPLMKP
SIKKPPPG----------------------------GAS---REELRNGKLEEAP----PPALPPPPRPVAD
KDTS------NESSSGSATQNTKERPPTELSTTEAATTP-ALP-------------------------APTL
QPRTLNPASKWSKIQIVTKQTGSECV-TAIE-------------------------IVPATPAGMRPAAN--
-VARKFA-SIARNQVRKKRQMA--ARERKVTRTIFAILLAFILTWTPYNVMVLVNTFC---QSC-IPERVWS
IGYWLCYVNSTINPACYALCNATFKKTFRHLLLCQYR-NIGTAR-----------------------
>Lch.126568/1-517
-----------------------MENFNCNNITNN-------------------------------------
------------GTPNCTVQELLSSPYKTV----EVIFIATVTGSLSLVTVVGNILVMLSIKVNRHLQTVNN
YFLFSLACADLIIGVFSMNLYTVYIIKGYWPLGAVVCDLWLALDYVVSNASVMNLLIISFDRYFCVTKPLTY
PARRTTKMAGLMIAAAWILSFILWAPAILFWQFIVGERKVSVG-ECYIQFL-SNPAVTFGTAIAAFYLPVII
MTILYI-HVSLASRSRVK-SHKPEGKKEK----------------------------KSKSASFFKGHLFKH
NNNNAPKPTD--------------------------DIK---KEAVSNGKIDDKALPRPNCTGHPEEKETSN
ESSTASMTQNTKDKTLSESQQDGLQQQPQPQQPQPRQQQ-PQPQPQQQPQQQPLQQQPPPL-------PPTL
NPIQFNPGSKWSKIKIVTKQAGSECV-TAIEIVSNNATNS----------------DHNILPEARPRN----
-VARKFA-SIARSQVRKKRQMA--AREKKVTRTIFAILLAFIITWTPYNVMVLINTFC---GTC-VPDTVWA
IGYWLCYVNSTVNPACYALCNATFKKTFKHLLMCQYR-NIGNAR-----------------------
>Aca.1.2/1-494
----------------------MSPSPLLSISTESAYNFSSQPGLMKMA-----------------------
------------NFTNDNITEEGTAKYKTV----EMVFIATVTGSLSLVTVVGNILVMLSIKVNRQLQTVNN
YFLFSLACADLIIGVFSMNLYTVYIIKGYWPLGAVVCDLWLALDYVVSNASVMNLLIISFDRYFCVTKPLTY
PARRTTKMAGLMIAVAWILSFILWAPAILFWQFIVGKRTVPEG-QCYIQFL-SNPAVTFGTAIAAFYLPVVI
MTVLYI-HISLASRSRVR-RHRPESKKEK----------------------------RSKPLSFLKTPLVKQ
NNNNSPKK----------------------------AVE---VKEVKNGKVEEQP------LQPSETTGHQE
EKET------SNESSTVSITQTNKEKQALEIVPADQ--------------------------------GQSP
APPRINPASKWSKIKIVTKQTGSECV-TAIEIVGEKEASS----------------NAITLANSRPAN----
-VARKFA-SIARSQVRKKRQMA--AREKKVTRTIFAILLAFILTWTPYNVMVLINTFC---DYC-IPDTVWS
IGYWLCYVNSTINPACYALCNATFKKTFKHLLMCQYR-NIGTAR-----------------------
>Gga.5.1/1-490
-----------MHNLSAQPWQAKMANLTYDNVTLS-------------------------------------
------------NRSEVAIQPPTN--YKTV----ELVFIATVTGSLSLVTVVGNILVMLSIKVNRQLQTVNN
YFLFSLACADLIIGVFSMNLYTVYIIKGYWPLGAVVCDLWLALDYVVSNASVMNLLIISFDRYFCVTKPLTY
PARRTTKMAGLMIAAAWILSFILWAPAILFWQFIVGKRTVHER-ECYIQFL-SNPAVTFGTAIAAFYLPVVI
MTVLYI-HISLASRSRVR-RHKPESRKER----------------------------KGKSLSFFKAPPVKQ
NNNNSPKRAVEV------------------------------KEEVRNGKVDDQP------SAQTEATGQQE
EKET------SNESSTVSMTQTTKDKPTTEILPAGQ--------------------------------GQSP
AHPRVNPTSKWSKIKIVTKQTGTECV-TAIEIVPAKAGAS----------------DHNSLSNSRPAN----
-VARKFA-SIARSQVRKKRQMA--AREKKVTRTIFAILLAFILTWTPYNVMVLINTFC---ETC-VPETVWS
IGYWLCYVNSTINPACYALCNATFKKTFKHLLMCQYR-NIGTAR-----------------------
