# Supplementary material for: Evolution of the Muscarinic Acetylcholine Receptors in Vertebrates
Source: eNeuro. 2018 Nov 8;5(5):ENEURO.0340-18.2018. doi: 10.1523/ENEURO.0340-18.2018 (PMC6298421; doi:10.1523/ENEURO.0340-18.2018)
Supplement: Figure 1-2 — Jalview multiple sequence alignment of the mAChR genes as in Figure 1-1, but with the IL3 region excluded from alignment due to the low degree of sequence conservation. The three-letter abbreviation in the sequence names refers to species, and the numbers or roman numerals refer to the chromosome or genomic scaffold of gene location. If several genes are located on the same chromosome or genomic scaffold, their order is indicated by an additional number. Assigned sequence names and sequence information details are provided in Fig. 1-4. Download Fig. 1-2, TXT file. [file sup_enu-eN-NWR-0340-18-s02.txt]

>Cin.HT19/1-343
-----------------------------MPTTPSTLGYNATNILLGVTAA---------------------
-----------------------------ESQRQETAQ----MVLLICILAGACSLLTIVGNVVVIVSFFIN
KSLRNFSNYLILSLAISDLTIGAFSMNVYTSYNVKNEWILGEVMCKAWLAVDYTASNASVMNLLVICVDRYL
AITKPVKYRKWCTPQRAAIAIAGVWILSFLMWCPAIVLWDLFSTDTKMPTN-DCYIPFMKDNAWVTVATIVG
AFYIPATAMCALYYQVISKLRKRRL-VPLSRIKRKTYK-----NSGSKCFYREPQRV---VRERRVTVLLKF
ILTCFIVLWLPYSLIILVTSFW---PSCMVPIYIWNLSYWLCYLNSTVNPFCYGFCNENFRQTFKGSQLCYI
KSERTSR----------------------------
>Cel.V/1-386
-----------------------------MQSSSLGNADDPRFRQTHLFQMLVKVINTSAENATKTAIATSS
TSTPSFV----------------------DTYSTSSLLGEEGRMVMIVVIGAMFALVTSLGNLMVMVSFKID
KQLQTISNYFLFSLAVADIAIGVISIPMFTYYTAIQKWDLGYTMCQFWLCIDYLMSNASVLNLLLISFDRYF
SVTRPLSYRPRRTTKKALTMIACTYIISLILWPPWIISWPYIEGKFTAEPG-TCVVQFLQTNPYVTVGTAVA
AFYLPVTIMCILYT-RVYWETQKRQ-KEFGKLQATQTLKNF--SSQERKSEKEQRKNER-KQESKAAKTLSA
ILCAFIATWTPYNLIVCWEAFF---PNT-VPNVLWTFSYFLCYINSTINPLCYALCNARFRHTYMRILRCKF
KAERPTMNQGYVRRN--------------------
>Cin.HT85/1-337
------------------------------------------------------------------------
------------------------------------------QVIAISIMAVVLMVVTVTGNFLVIASYRAN
RQLRTINNMFLVSLACSDLVIGVVSMTLYPIYMITRTWMLGPILCDIWLCIDYTLSMASVANLMLICLDRYF
SVTRPFTYREGRTRGKTRIFITIAWVFSMLLWSPAIVIWPLVRG-RTVEDD-QCQIQFF-EDATITLVTAIL
AFYLPVLVMTVLYG-LIYRETRKCS-QYLEYLSSYGKHDDIE-ITCPRQRARSGGSVRMPSSERKAARTLSA
ILLAFVVTWLPYNVCAVYKSFCAEGHEC-IPIAAWDAAYYLCYINSTVNPFCFALCNKTFRETFIQLL-CGR
K-RGKMDDLPPSKRKSRAFK----QNMPNKAL---
>Csa.ref21/1-312
------------------------------------------------------------------------
--------------------------------SNINIS----QVIAISIMAVILMVVTVTGNFLVIASYRSN
RNLRTINNMFLVSLACSDLVIGVVSMTLYPIYMISRKWMLGPILCDIWLCIDYTLSMASVANLMLICLDRYF
SVTRPFTYRDSRTRYKTRVFILMAWVFSMLLWSPAIVIWPIVRG-RTVPDD-QCQIQFF-EDATITLVTAIL
AFYLPVLVMTVLYA-LIYRETRKCS-QYLEYLRNYGK-------TCARQHNRP--SVRMPSSERKAARTLSA
ILLAFIVTWLPYNVCAVYKSFC--GEEC-VPSAAWDAAYYLCYINSTVNPFCFALCNKTFRETFVKLL-CGR
K-RGKLD----------------------------
>Cin.HT53/1-345
----------------------------MDEFSTSGMSEINDNNSLLLNLNSSH------------------
-----------------------------ENLTAMEPK----LALFVCLITTSISLVTTAGNILVIIAFYMN
KRLQTITNYFILSLAYADMVIGLVSMNLFTIYIVQGEWNLGPLVCDIWLCIDYVACNASVMNLLIISVDRYL
ALTKPMTYRVKRTKRRACLMIVGAWTVSFILWVPSILLWPLVEGGRNVQNK-KCYIRFILASPAVAIGTAMA
AFYVPVLVMSILSW-YINRVNVEHR-KYANTFRIRK-------SSLLNATRQNVRNMS--ARENKAARMLLC
IMVVFIITWAPYNILVVISTVCGE-DGC-VNDILWKLSYWLCYLNSTINPACYAMCSPEFRRTFHRLLRCQR
SNDLFR-----------------------------
>Csa.ref312/1-345
-----------------------------VSSDWTETDKIFNNESLGN------------------------
-----------------------------YTTSNMDPK----VALFVCLITTSLSFVTTAGNILVIVAFHAN
RRLQTITNYFILSLAYADMVIGLVSMNLFTIYIVQGEWRLGPLVCDIWLCIDYVASNASVMNLLIISVDRYL
ALTKPLTYRAKRTKRRACLMIVGAWMVSFVLWVPSILLWPLVEGGRNVHNK-KCSIRFIVASPAVAIGTAMA
AFYVPVLVMSALSW-CIHRVNIEHN-KYANTFRIQD-------KTLLNATKQNVRSFS--ARENKAARMLLC
IMIVFIITWAPYNILVVISTICGE-DGC-VNDVLWKLSYWLCYINSTINPACYALCSPEFRNTFLRILRCQK
SGKLFRPRNGLTP----------------------
>Cin.11/1-325
-----------------------------MYSNSSQQQSSQSEATA--------------------------
------------------------------------------SIVAICIVSALASVLTVGGNVMVIVSFVIN
RSLRTVNNYLLLSLAAADLLIGLVSMNLFTVFIVSGSWNLGAVLCDLWLALDYVASNASVMNLLIICLDRYY
SVTKPVEYRNRRTPKRFITAIIGAWSVSFILWAPWVIFWQFIVNERTVPND-NCYVQFIKDSKPMAVITALA
AFYLPATVMCVLYW-KVYLGIKNRRKAETSGLAGDAGRTRI--TERLKLQVVKKKLQSL-NKETKAARLLAS
ILAAFILLWLPYNIMALIEAFCPLSEKC-IPDLAWSFGYWSCYLNSTLNPVCYAMCNKNFQETFKFLL----
-----------------------------------
>Csa.ref16/1-351
-----------------------------ASVSLSNRSLEASYGISYKNES---------------------
-----------------------------MTTEADQTL----TIVTICFLSALASILTIGGNVMVIVSFVIN
RALRTVNNYLILSLAAADLVIGVVSMNLFTVFIVSGSWKLGAVLCDVWLALDYVASNASVMNLLIICLDRYY
SVTKPVEYRNQRTPKRFITAIIGAWSISFILWAPWVLFWQFIVNKRTVPED-NCYVQFIKDSKPMAVITAIG
AFYLPATVMCVLYW-KVYIGIKNLA-KDNSIISGSEDKV----TERLKLQVVKKKLQSL-NKETKAARLLAS
ILAAFILLWLPYNIMALVEAFCPLAEKC-IPDLAWNFGYWFCYLNSTLNPVCYAMCNKNFQQTFKFLLSMKW
IKPENRRYRAP------------------------
>Gac.XIX.1/1-323
-----------------------------------------MGGAPEPHLNASLWLLPCT------------
-----------------------------NASCPFGAA----QLVLIATVTASLSAVTVVGNTLVILSIKVN
RHLRTINNYFLLSLAVADLVVGVLSMNLHALYLLQGCWPLGAAACDLWLVTDYAVSSASVMNLLVISLDRYF
CMTRPLSYPAWRTGRTAGLMIAAAWLLPLILWAPAILSWQTLGGERVVPEG-ECHTRLL-ASPAVTLATTLP
SFYLPALVMIGLYG-RLSAASRGRL------------------SPSFRSQERRRRRVM--ARERRVTKTILA
IVLAFIFTWTPYNVMAVVATFC---HAC-VPGALWTTGYWLCYVNSAINPGCYALCNVAFRKTFCSLLRCRH
RRLR-------------------------------
>Ola.6.2/1-338
-----------------------------------------MSLTVHPDLNTSAWPGPSTNVSGQPA-----
-----------------------------VRVTRLSPA----QQVLVVMVTASLSVVTVLGNLLVILSIKVN
SRLRTVNNYFLLSLAAADLIVGLLSMNLYTLYRVRGQWPLGAALCDTWLVLDYAVSSASVMNLLLISLDRYL
CMTRLQSYSAWRTRKMAGLMIGAAWVLSFVLWAPAILCWQSAGSRRVVPEG-HCYIQLL-VSPAVTLGTSLP
SFYLPALTMIVLYG-RLSAASHARL-SALQVERATP-------SSTFRCQEGRRQRVM--ARERRVTKTILA
ILLAFILTWTPYNIMAVVAAFC---HIC-IPDVVWSLGYWLCYVNSAINPGCYALCNTTFRRTFCSLLHCRK
LY---------------------------------
>Dre.25.1/1-352
-----------------------------MEAGSVVFSRDSQWFVFNGSSNSSTHTPLLEESLSVSG-----
-----------------------------SPRRVLGSV----GMVLIILLTGSISLLTVLGNVLVLLSIKVN
RNLRTINNYFLFSLACSDLIVGVFSMNLYIVYVVKGYWPLGPQMCDLWLVVDYVVSNASVMNLLLICFDRYF
CVTRPLSYPTKRTARWAGAMITVAWLQSLLLWAPAILLWQAGRDRSKVPEG-QCYILLL-ANPAVTLATTIP
AFYIPVIIMTVLYT-RISLASQRQV-HKLKPES----------ANLLSNMVSKNAKRKA-LRERKVTKTVLA
VLLAFIITWTPYSVMVLIGTFC---RWC-VPEVLWMVGYFLCYVNSTVNPVCYALCNATFKRTFKRLLRCKF
KNLALK-----------------------------
>Aan.172290/1-350
-----------------------------------MHNASGSSYPPNGSCGGHNSSGPCVEEAV--------
-----------------------------GGDSSYKAV----EMVFIALVTGSLSFVTVVGNILVMLSIKVN
RHLQTVNNYFLFSLACADLIIGAFSMNLYTVYIIVGYWPLGPVVCDLWLALDYVVSNASVMNLLIISFDRYF
CVTKPLTYPARRTTKMAGLMIAAAWLLSFVLWAPAILFWQFIVGERTVPAG-ECYIQFL-SNPAVTFGTAIA
AFYLPVVIMTVLYI-HISLASRSRV-KKQKPEAKKEKARKF--ASIARTQVKRKRQMA--AREKKVTKTIFA
ILLAFIITWTPYNVMVLINTFC---QSC-VPDTVWAIGYWLCYVNSTINPACYALCNATFKKTFKNLLMCQY
KNIAAR-----------------------------
>Dre.25.2/1-329
----------------------------METFNLTLSPSSSHANKTNI------------------------
-----------------------------FQDGPFKPV----EFVLIVLGLSILSLITIIGNVLVMLSIKVN
RNLQTVNNYFLFSLACADLFIGVFSMNLYTVYIVTGHWPLGALVCDLWLALDYVVSNASVMNLLIISFDRYF
CVTKPLSYPVKRTHKMAGMMIAAAWILSFILWAPAILFWQFITGSRTVPEG-ECYIQFF-SNAVVTFGTAIA
AFYLPVITMTILYW-QISKASRSRV------------------RKIISPHSQKRKSSS--SREKKVTRTIMA
ILVAFATTWTPYNVMVLINTFC---SDC-IPNTVWIFGYWLCYINSTVNPACYALCNVTFKNTFKQLLTCKY
RNIHATRKQ--------------------------
>Gac.XIX.2/1-340
----------------------------MKTLNLSHTNFSSSGDDAGR------------------------
-----------------------------SSGSPYSAV----EIVLIVLVAATVSVITVIGNILVMLSIKVN
RNLQTVNNYFLFSLACADLIIGVCSMNLYTVYIVIGYWPLGAVVCDLWLAVDYVVSNASVMNLLIISFDRYF
CVTKPLSYPARRSTKMAGLMIAAAWVMSFILWAPAILFWQFVSGGRTVPFG-ECYIQFF-SNPAVTFGTAIA
AFYLPVAIMIYLYW-RISKASRSRMRKSSRKISGTS-------LMTKQDAVAKWKRKGISSREKKVTRTIMA
ILVAFVATWTPYNVMVLINTFC---SVC-IPNSLWTIGYWLCYINSTINPACYALCNATFKNTFKHLLLCQY
KNIRTAR----------------------------
>Ola.6.1/1-339
----------------------------MDALNSSNITNISNDESPGL------------------------
-----------------------------FSGSPYSPV----ELVLIIVVACSLSLITIIGNILVMLSIKVN
RNLQTVNNYFLFSLACADLIIGVCSMNLYTVYIVIGYWPLGAVVCDLWLAVDYVVSNASVMNLLIISFDRYF
CVTKPLSYPARRSTKMAGLMIAAAWLLSFILWAPAILFWQFIVGGRTVPPD-ECYIQFF-SNPAVTFGTAIA
AFYLPVAIMIYLYW-RISKASRSRMRRDSRKTSGTS-------LSVSESVVAKWKRKGHSSRERKVTRTIMA
ILVAFVATWTPYNVMVLINTFC---SIC-IPNSLWTIGYWLCYINSTVNPACYALCNTTFKNTFKHLLLCQY
KNIRTR-----------------------------
>Lch.126628/1-340
-----------------------------MANSTYTNSSYGNTTSSD-------------------------
-----------------------------IPEEPYQTV----EVVFIVLVAGSLSLVTIIGNILVMLSIKVN
RHLQTVNNYFLFSLACADLIIGVFSMNLYTIYIVIGYWPLGPVVCDLWLALDYVVSNASVMNLLIISFDRYF
CVTKPLSYPVKRTTKMAGMMIAAAWVLSFILWAPAILFWQFIVGTRTVPEG-ECYIQFF-SNPAVTFGTAIA
AFYLPVIIMAILYW-HISRASKSRI-KKDKKEPAEGNAQKI--VKMTKQPAKKKKLPP--SREKKVTRTILA
ILLAFIITWTPYNVMVLINTFC---TVC-VPNTVWTIGYWLCYINSTINPACYALCNATFKKTFKHLLLCQY
KNIGATR----------------------------
>Xtr.173744/1-336
-----------------------------MNNSSLVNVSSTNET----------------------------
-----------------------------MMGSPYKTV----EVVFIVIVAGSLSLVTIIGNILVMVSIKVN
RHLQTVNNYFLFSLACADLIIGVFSMNLYTLYTVIGYWPIGPVVCDLWLALDYVVSNASVMNLLIISFDRYF
CVTKPLTYPVRRTTKMAGMMIAAAWVLSFILWAPAILFWQFIVGGRTVPEG-ECYIQFF-SNAAVTFGTAIA
AFYLPVIIMTVLYW-QISRASKSRI-KKGKKEAAPNQARKI--VKMTKQPPKKKLPP---SREKKVTRTILA
ILLAFIITWTPYNVMVLINTFC---AVC-VPNTVWTIGYWLCYINSTINPACYALCNTTFKKTFKHLLMCQY
KNIGSAR----------------------------
>Aca.343419/1-327
-----------------------------MNNSTNISSLEDVM-----------------------------
-----------------------------ALASPYKTV----EVVFIVLVAGSLSLVTIIGNILVMVSIKVN
RHLQTVNNYFLFSLACADLIIGVFSMNLYTLYTVIGYWPLGPVVCDLWLALDYVVSNASVMNLLIISFDRYF
CVTKPLTYPVRRTTKMAGMMIAAAWVLSFILWAPAILFWQFIVGERTVPDG-ECYIQFL-SNAAVTFGTAIA
AFYLPVIIMTILYW-QISRASKSRVKKDARKI-----------VKMTKQPAKKKTPP---SREKKVTRTILA
ILLAFIITWTPYNVMVLINSFC---SAC-IPNTVWTIGYWLCYINSTINPACYALCNATFKKTFKHLLMCHY
KNIGATR----------------------------
>Gga.1/1-336
-----------------------------MNNSTYINSSSENVI----------------------------
-----------------------------ALESPYKTI----EVVFIVLVAGSLSLVTIIGNILVMVSIKVN
RHLQTVNNYFLFSLACADLIIGIFSMNLYTLYTVIGYWPLGPVVCDLWLALDYVVSNASVMNLLIISFDRYF
CVTKPLTYPVKRTTKMAGMMIAAAWVLSFILWAPAILFWQFIVGGRTVPDK-DCYIQFF-SNPAVTFGTAIA
AFYLPVIIMTVLYW-QISRASKSRI-KKGKKEAAQNQARKI--VKMTKQPAKKKPPP---SREKKVTRTILA
ILLAFIITWTPYNVMVLINSFC---ASC-IPGTVWTIGYWLCYINSTINPACYALCNATFKKTFKHLLMCHY
KNIGATR----------------------------
>Mdo.8/1-336
-----------------------------MNNSTSPNSTNNGM-----------------------------
-----------------------------ALPSPYKTV----EVIFIVLVAGSLSLVTTIGNILVMVSIKVN
RHLQTVNNYFLFSLACADLIIGAFSMNLYTLYTVIGYWPLGPVVCDLWLALDYVVSNASVMNLLIISFDRYF
CVTKPLTYPVKRTTKMAGMMIAAAWVLSFVLWAPAILFWQFIVGVRTVKEG-ECYIQFF-SNAAVTFGTAIA
AFYLPVIIMSVLYW-HISRASKSRIKKDKKEAVANQDARKI--VKMTKQPAKKKPPP---SREKKVTRTILA
ILLAFIVTWTPYNVMVLINTFC---ATC-VPNTVWTIGYWLCYINSTINPACYALCNATFKKTFKHLLMCNY
KNIGATR----------------------------
>Hsa.7.CHRM2/1-333
-----------------------------MNNSTNSSNNSL-------------------------------
-----------------------------ALTSPYKTF----EVVFIVLVAGSLSLVTIIGNILVMVSIKVN
RHLQTVNNYFLFSLACADLIIGVFSMNLYTLYTVIGYWPLGPVVCDLWLALDYVVSNASVMNLLIISFDRYF
CVTKPLTYPVKRTTKMAGMMIAAAWVLSFILWAPAILFWQFIVGVRTVEDG-ECYIQFF-SNAAVTFGTAIA
AFYLPVIIMTVLYW-HISRASKSRI-KKDKKEPVANQARKI--VKMTKQPAKKKPPP---SREKKVTRTILA
ILLAFIITWAPYNVMVLINTFC---APC-IPNTVWTIGYWLCYINSTINPACYALCNATFKKTFKHLLMCHY
KNIGATR----------------------------
>Mmu.6/1-333
-----------------------------MNNSTNSSNNGL-------------------------------
-----------------------------AITSPYKTF----EVVFIVLVAGSLSLVTIIGNILVMVSIKVN
RHLQTVNNYFLFSLACADLIIGVFSMNLYTLYTVIGYWPLGPVVCDLWLALDYVVSNASVMNLLIISFDRYF
CVTKPLTYPVKRTTKMAGMMIAAAWVLSFILWAPAILFWQFIVGVRTVEDG-ECYIQFF-SNAAVTFGTAIA
AFYLPVIIMTVLYW-HISRASKSRI-KKEKKEPVANQARKI--VKMTKQPAKKKPPP---SREKKVTRTILA
ILLAFIITWAPYNVMVLINTFC---APC-IPNTVWTIGYWLCYINSTINPACYALCNATFKKTFKHLLMCHY
KNIGATR----------------------------
>Loc.LG8/1-343
-----------------------------MANYTYTNASQGNDTGFI-------------------------
-----------------------------LPESPYKTV----EVVFIVLVAGSLSLVTVIGNILVMVSIKVN
RNLQTVNNYFLFSLACADLIIGVCSMNLYTVYTVIGYWPLGPVVCDLWLALDYVVSNASVMNLLIISFDRYF
CVTKPLSYPVKRTTKMAGMMIAAAWVLSFILWAPAILFWQFIVGGRTVPER-ECYIQFF-SNAAVTFGTAIA
AFYLPVIIMMVLYW-QISMASKSRIKKDHRKPSGNQEARKI--VKMTKQPPKKKKTPP--SREKKVTRTILA
ILLAFIVTWTPYNVMVLINTFC---SSC-VPNTVWTIGYWLCYINSTINPACYALCNATFKKTFKHLLLCQY
KNIGAAR----------------------------
>Gac.IV/1-288
----------------------------MDVFNFTYWNASEGNGTEAVE-----------------------
-----------------------------EYGRPYKTV----EVVFIVLVAGSLSLVTVIGNILVMLSIKVN
RNLQTVNNYFLFSLACADLIIGLCSMNLYTVYIVMGYWPLGPVVCDLWLALDYVVSNASVMNLLIISFDRYF
CVTKPLSYPVKRTTRLV-------------------------------------------------------
---LPVIIMIQLYC-R-SQSEQSRVKKDTRKPSGANPARKI--VKMTKQAPNKKKKAPP-SREKKVTRTIMA
ILVAFVATWTPYNVMVLINTFC---SSC-IPNPVWTIGYWLCYINSTINPACYALCNVTFKKTFKHLLLCQY
KNSRSAR----------------------------
>Aan.70837/1-346
----------------------------MNEMELSNFTFLNGSEGNDTEPL---------------------
-----------------------------LPESPYKTV----EVVFIVLVAGSLSLVTVIGNILVMLSIKVN
RNLQTVNNYFLFSLACADLIIGLCSMNLYTVYIVIGYWPLGPVVCDLWLALDYVVSNASVMNLLIISFDRYF
CVTKPLSYPVKRTTKMAGMMIAAAWVLSFILWAPAILFWQFIVGGRTVPER-ECYIQFF-SNAAVTFGPAIA
AFYLPVITMSVLYW-QISRASKSRVKKDNRKPSGANQTRKI--VKMTKQPPKKKKAAP--SREKKVTRTIMA
ILVAFVVTWTPYNVMVLINTFC---SSC-IPNTVWTIGYWLCYINSTVNPACYALCNVTFKKTFKHLLLCQY
KNIRSAR----------------------------
>Dre.4/1-343
----------------------------MDTINFTFWNASDGNETMET------------------------
-----------------------------ADESPYKTV----EVVFIVLVAGSLSLVTVIGNILVMLSIKVN
RSLQTVNNYFLFSLACADLIIGLCSMNLYTVYIVIGYWPLGPVVCDLWLALDYVVSNASVMNLLIISFDRYF
CVTKPLSYPVKRTTKMAGMMIAAAWVLSFILWAPAILFWQFIVGGRTVPEK-ECYIQFF-SNAAVTFGTAIA
AFYLPVIIMMVLYW-QVSRASKSRVKKDNRKPSGGNLARKI--VKMTKQPPKKKKAPS--SREKKVTRTIMA
ILVAFVATWTPYNVMVLINTFC---SSC-IPNTVWTIGYWLCYINSTINPACYALCNITFKKTFKQLLLCQY
KNIRSTR----------------------------
>Ola.23/1-344
----------------------------MDAFNFTYWNASEGNETVVE------------------------
-----------------------------ESKSPYKTV----EVVFIVLVAGSLSLVTVIGNILVMLSIKVN
RNLQTVNNYFLFSLACADLIIGLCSMNLYTVYIVIGYWPLGPVVCDLWLALDYVVSNASVMNLLIISFDRYF
CVTKPLSYPVKRTTKMAGMMIAAAWVLSFILWAPAILFWQFIVGGRTVPEK-ECYIQFF-SNAAVTFGTAIA
AFYLPVIIMIQLYW-QISRASKSRVKKDNRKPSGANPARKI--VKMTKQPPNKKKKGAP-SREKKVTRTIMA
ILVAFVATWTPYNVMVLINTFC---SSC-IPNTVWTIGYWLCYINSTINPACYALCNVTFKKTFKHLLMCQY
KNIRSAR----------------------------
>Loc.LG27/1-375
----------------------------MSCHNLTGADRFAQWNLSGSMYNLPGHAFQFGKENLSCMDNSSS
VANADSGGQE-------------------SLESPYKTV----ELVFIAIVTGSLSLVTVVGNILVMLSIKVN
RQLQTVNNYFLFSLACADLIIGVFSMNLYTVYIIKGYWPLGAVVCDLWLALDYVVSNASVMNLLIISFDRYF
CVTKPLTYPARRTTKMAGLMIAAAWILSFILWAPAILFWQFIVGERTVPEK-ECYIQFL-SNPAVTFGTAIA
AFYLPVVIMTVLYI-HISLASRSRV-RKNRPEVKKEKARKF--ASIARSQVRKKRQMA--AREKKVTRTIFA
ILLAFIVTWTPYNVMVLINTFC---QSC-VPDTVWAIGYWLCYVNSTINPACYALCNVTFKKTFKNLLMCQY
KNIGTR-----------------------------
>Gac.I/1-353
--------------------------------TSVIQSADLFSNASCNTSSNDSTFCTVVNEEQ--------
-----------------------------RRGSPYKAL----EMFFIALVTGSLSFVTVTGNILVMLSIKVN
RHLQTVNNYFLFSLACADLIIGAFSMNLYTVYIIVGYWPLGPVVCDLWLALDYVVSNASVMNLLIISFDRYF
CVTKPLTYPARRTTKMAGLMIAAAWILSFILWAPAILFWQFIVGQRTVPPG-ECYIQFL-SNPAVTFGTAIA
AFYLPVIIMTVLYI-HISLASRSRV-SKHKPEKKEKGARKF--ASIARSQVKRKRQMA--AREKKVTKTIFA
ILLAFIITWTPYNVMVLISTFC---QSC-VPDTVWAIGYWLCYVNSTINPACYALCNATFKKTFKNLLLCQY
KNIGTR-----------------------------
>Ola.2/1-372
-------------MSDGSSGAGGVQPLWNLSGYLVNQSSDLLSNASCNGSTNDSASCSLAADVEG-------
-----------------------------FGGSPYKTL----EMFFIALVTGSLSFVTVTGNILVMLSIKVN
RHLQTVNNYFLFSLACADLIIGVFSMNLYTVYIIVGYWPLGPVVCDLWLALDYVVSNASVMNLLIISFDRYF
CVTKPLSYPTRRTTKMAGLMIAAAWILSFILWAPAILFWQFIVGQRTVPPG-ECYIQFL-SNPAVTFGTAIA
AFYLPVVIMTVLYI-HISLASRSRV-SKHKPEK-KEKARKF--ASIARSQVKRKRQMA--AREKKVTKTIFA
ILLAFIITWTPYNVMVLISTFC---HSC-VPDTVWAIGYWLCYVNSTINPACYALCNATFKKTFKNLLLCQY
KNIGTR-----------------------------
>Dre.7/1-370
----------MTASRHICCCVIYITVCACVSGSLSNVSSDANFSCDSGSANGSCAAVEG-------------
-----------------------------DGESPYKTV----EMVFIALVTGSLSFVTVVGNILVMLSIKVN
RHLQTVNNYFLFSLACADLIIGVFSMNLYTVYIIKGYWPLGPVVCDLWLALDYVVSNASVMNLLIISFDRYF
CVTKPLSYPTRRTTKMAGLMIASAWILSFILWAPAILFWQFIVGARTVAPG-ECYIQFL-SNPAVTFGTAIA
AFYLPVVIMTVLYV-HISLASRSRV-SKQKPEAKKEKARKF--ASIARSQVKRKRQMA--AREKKVTKTIFA
ILLAFIITWTPYNVMVLISTFC---QSC-VPDTVWAIGYWLCYVNSTINPACYALCNATFKKTFKNLLMCQY
KNIGTR-----------------------------
>Aan.15756/1-349
--------------------------------MYNASSKGYPANFSCDNPSSNNSCIEEQ------------
-----------------------------TTESPYKTV----EMVFIALVTGSLSFVTVVGNILVMLSIKVN
RHLQTVNNYFLFSLACADLIIGVFSMNLYSVYIIVGYWPLGPVVCDLWLALDYVVSNASVMNLLIISFDRYF
CVTKPLSYPTRRTTKMAGLMIAAAWILSFILWAPAILFWQFIVGERTVPPG-ECYIQFL-SNPAVTFGTAIA
AFYLPVVIMTVLYI-QISLASRSRV-KKQKPEAKKEKARKF--ASIARSQVKRKRQMA--AREKKVTKTIFA
ILLAFIITWTPYNVMVLINTFC---QSC-VPDTVWAIGYWLCYVNSTINPACYALCNVTFKKTFKNLLLCQY
KNIGTR-----------------------------
>Xtr.4.1/1-338
----------------------------MENMTNATNQTLDKTT----------------------------
-----------------------------MAPGTYQTM----EMIFIATVTGSLSLVTVVGNILVMLSIKVN
RQLQTVNNYFLFSLACADLIIGVFSMNLYSLYIIKGYWPLGPIVCDLWLALDYVVSNASVMNLLIISFDRYF
CVTKPLTYPARRTTKMAGLMIAAAWLLSFVLWAPAILFWQFIVGERTVASG-ECYIQFL-SNPVVTFGTAIA
AFYLPVVIMTILYI-HISLASRSRV-RRHCTETRQEKARKF--ASIARNQVRKKRQMA--AREKKVTRTIFA
ILLAFIITWTPYNVMVLINTFC---QTC-IPETVWYIGYWLCYVNSTINPACYALCNATFKKTFKHLLMCQY
KSIGMAR----------------------------
>Mdo.5.1/1-346
----------------------------MANFTPVNSSYGNQSGQSVRALP---------------------
-----------------------------ASPNRYETV----EMVFIATVTGSLSLVTVVGNILVMLSIKVN
RQLQTVNNYFLFSLACADLIIGAFSMNLYTVYIIKGYWPLGAVVCDLWLALDYVVSNASVMNLLIISFDRYF
CVTKPLTYPARRTTKMAGLMIAAAWVLSFVLWAPAILFWQFVVGERTVPDN-QCFIQFL-SNSAVSFGTAIA
AFYLPVVIMTVLYILHLSXPARSRV-HKHRVEGPKEKARKF--ASIARNQVRKKRQMA--ARERKVTRTIFA
ILLAFIVTWTPYNVMVLVNTFC---QSC-VPDTVWSIGYWLCYVNSTINPACYALCNATFKKTFKHLLLCQY
RNIGTAR----------------------------
>Hsa.11.CHRM4/1-343
----------------------------MANFTPVNGSSGNQSVRLVTS-----------------------
-----------------------------SSHNRYETV----EMVFIATVTGSLSLVTVVGNILVMLSIKVN
RQLQTVNNYFLFSLACADLIIGAFSMNLYTVYIIKGYWPLGAVVCDLWLALDYVVSNASVMNLLIISFDRYF
CVTKPLTYPARRTTKMAGLMIAAAWVLSFVLWAPAILFWQFVVGKRTVPDN-QCFIQFL-SNPAVTFGTAIA
AFYLPVVIMTVLYI-HISLASRSRV-HKHRPEGPKEKARKF--ASIARNQVRKKRQMA--ARERKVTRTIFA
ILLAFILTWTPYNVMVLVNTFC---QSC-IPDTVWSIGYWLCYVNSTINPACYALCNATFKKTFRHLLLCQY
RNIGTAR----------------------------
>Mmu.2.1/1-342
----------------------------MANFTPVNGSSANQSVRLVT------------------------
-----------------------------TAHNHLETV----EMVFIATVTGSLSLVTVVGNILVMLSIKVN
RQLQTVNNYFLFSLACADLIIGAFSMNLYTLYIIKGYWPLGAVVCDLWLALDYVVSNASVMNLLIISFDRYF
CVTKPLTYPARRTTKMAGLMIAAAWVLSFVLWAPAILFWQFVVGKRTVPDN-QCFIQFL-SNPAVTFGTAIA
AFYLPVVIMTVLYI-HISLASRSRV-HKHRPEGPKEKARKF--ASIARNQVRKKRQMA--ARERKVTRTIFA
ILLAFILTWTPYNVMVLVNTFC---QSC-IPERVWSIGYWLCYVNSTINPACYALCNATFKKTFRHLLLCQY
RNIGTAR----------------------------
>Lch.126568/1-343
----------------------------MENFNCNNITNNGTPNCTVQE-----------------------
-----------------------------LLSSPYKTV----EVIFIATVTGSLSLVTVVGNILVMLSIKVN
RHLQTVNNYFLFSLACADLIIGVFSMNLYTVYIIKGYWPLGAVVCDLWLALDYVVSNASVMNLLIISFDRYF
CVTKPLTYPARRTTKMAGLMIAAAWILSFILWAPAILFWQFIVGERKVSVG-ECYIQFL-SNPAVTFGTAIA
AFYLPVIIMTILYI-HVSLASRSRV-KSHKPEGKKEKARKF--ASIARSQVRKKRQMA--AREKKVTRTIFA
ILLAFIITWTPYNVMVLINTFC---GTC-VPDTVWAIGYWLCYVNSTVNPACYALCNATFKKTFKHLLMCQY
RNIGNAR----------------------------
>Aca.1.2/1-358
-----------------------------MSPSPLLSISTESAYNFSSQPGLMKMANFTNDNITE-------
-----------------------------EGTAKYKTV----EMVFIATVTGSLSLVTVVGNILVMLSIKVN
RQLQTVNNYFLFSLACADLIIGVFSMNLYTVYIIKGYWPLGAVVCDLWLALDYVVSNASVMNLLIISFDRYF
CVTKPLTYPARRTTKMAGLMIAVAWILSFILWAPAILFWQFIVGKRTVPEG-QCYIQFL-SNPAVTFGTAIA
AFYLPVVIMTVLYI-HISLASRSRV-RRHRPESKKEKARKF--ASIARSQVRKKRQMA--AREKKVTRTIFA
ILLAFILTWTPYNVMVLINTFC---DYC-IPDTVWSIGYWLCYVNSTINPACYALCNATFKKTFKHLLMCQY
RNIGTAR----------------------------
>Gga.5.1/1-353
----------------------------MHNLSAQPWQAKMANLTYDNVTLSNRSEVAI-------------
-----------------------------QPPTNYKTV----ELVFIATVTGSLSLVTVVGNILVMLSIKVN
RQLQTVNNYFLFSLACADLIIGVFSMNLYTVYIIKGYWPLGAVVCDLWLALDYVVSNASVMNLLIISFDRYF
CVTKPLTYPARRTTKMAGLMIAAAWILSFILWAPAILFWQFIVGKRTVHER-ECYIQFL-SNPAVTFGTAIA
AFYLPVVIMTVLYI-HISLASRSRV-RRHKPESRKERARKF--ASIARSQVRKKRQMA--AREKKVTRTIFA
ILLAFILTWTPYNVMVLINTFC---ETC-VPETVWSIGYWLCYVNSTINPACYALCNATFKKTFKHLLMCQY
RNIGTAR----------------------------
>Dre.5/1-336
-----------------------------MNTNCTSQTTNLTM-----------------------------
-----------------------------DPLGGHHEW----EVVLIVLVTGPLSLITILGNSLVVISIRVN
SQLRTISNYYLLSLAVADLILGTVSMNLYTAYVILGRWTLGPLACDLWLTLDYVVSNASVMNLLVISFDRYF
SVTRPLTYRTKRTPKTAAVLIALAWVISFILWGPAILFWPHVMGRPSGAEAHVCSIPFL-KVPPITYGTAIA
AFYLPVSIMIILYW-RIYWEIENRA-KGLAGFVGSV-------KHSIRQQLRAKHRIILIIKEKKAARTLSA
ILLAFILTWTPYNIMVLASI-----SYC-VPEKLWQLGYWLCYVNSTVNPMCYALCNESFRVTFKSLLLCRG
GDKRKWDTNSW------------------------
>Dre.14/1-337
-----------------------------MNLSSFINGTD--------------------------------
-----------------------------SPIPGFISW----KTAMITFITVPLSLITITGNVLVMISFRVN
PLLRTVSNYFLLSLAVADVILGSISMNLYTTYILLNGWTLGNLACDVWLAVDYVASNASVMNLLAISIDRYL
SVMRPLTYRAKRTPKRAMIMISLAWTISFVIWAPAILFWQYIVGERTVQEN-ECSIQFL-SEPVITFGTAIA
AFYLPVSVMVALYW-RVYRETEKRS-QKLAGLMASQ-------GLNAGQRSRKARTSSL-IKEKKAARTLSA
ILLAFIVTWTPYNIMVLVSTFC---DNC-VPERLWKLGYWLCYVNSTVNPLCYALCNKHFRVTFRALLLCRW
KEHKKGIRWTPNGNA--------------------
>Lch.127233/1-357
-----------------------------MEPGMLENSAVASGNTSTD------------------------
-----------------------------PLLEGYTLW----EIITIATVTAIVSFITIIGNLLVIVSFKVN
SQLKTVNNYYLLSLAFADLIIGIFSMNLYTPYILLGHWSLGSLACDLWLAMDYVASNASVMNLLVISFDRYF
SITRPLTYRAKRTPKRAGILIGLAWFISLILWAPAILCWQYFVGKRTVLPG-ECHIQFL-SEPVITFGTAIA
AFYIPVSVMTVLYW-RIYKETEKRT-KDLAELQGSGSKTM---DLTLSNQITKRKRMVL-IKEKKAAQTLSA
ILLAFIVTWTPYNIMVLVSTFC---SDC-IPVSLWHLGYWLCYVNSTVNPICYALCNKTFRKTFKMLLMCQW
K-KKRVEEKLQWYGQHPVSQNKLP-----------
>Dre.20/1-347
-----------------------------MDMDIKNITVRGNVSA---------------------------
-----------------------------IPPDPYSLL----EVITIATVSAIVSLITIVGNVLVMLSFKVN
SQLKTVNNYYLLSLAFADLIIGVFSMNLYTCYILMGYWSLGNTACDLWLALDYVASNASVMNLLVISFDRYF
SITRPLTYRAKRTPKRAGIMIGMAWLISFILWAPPILCWQYFVGERKVPLD-QCQIQFF-SEPIITFGTAIA
AFYVPVSIMTILYC-KIYKETEKRT-KNLAELQGYPSKPE---DPNLKIQMTKRKRMVL-IKEKKAAQTLSA
ILLAFLLTWTPYNIMVLISTFC---SNC-IPTSLWQLGYWLCYVNSTVNPMCYALCNKTFQKTFWMLILCKW
K-KNRGEEKLYWGGQNH------------------
>Mdo.1/1-351
-----------------------------MEKDPYPNETIANGTPIQH------------------------
-----------------------------QPLSKHSLW----EVITIAIVTAIVSLGTIVGNILVMLSFKVN
SQLKTVNNYYLLSLAFADLIIGVFSMNLYTTYILMGHWALGSLACDLWLALDYVASNASVMNLLVISFDRYF
SITRPLTYRAKRTPKRAGIMIGLAWLISFILWAPAILCWQYLVGERKVPPG-ECQIQFL-SEPTITFGTAIA
AFYIPVSVMTILYC-RIYRETEKRT-KDLAELQGSVSGM----DSNLSNQMTKRKRMVL-VKERKAAQTLSA
ILLAFIITWTPYNIMVLVSTFC---SKC-IPVTLWHLGYWLCYVNSTVNPICYALCNKTFRKTFKMLLLCRW
K-KKKVDEKLYWQGNSKMP----------------
>Hsa.15.CHRM5/1-351
-----------------------------MEGDSYHNATTVNGTPVNH------------------------
-----------------------------QPLERHRLW----EVITIAAVTAVVSLITIVGNVLVMISFKVN
SQLKTVNNYYLLSLACADLIIGIFSMNLYTTYILMGRWALGSLACDLWLALDYVASNASVMNLLVISFDRYF
SITRPLTYRAKRTPKRAGIMIGLAWLISFILWAPAILCWQYLVGKRTVPLD-ECQIQFL-SEPTITFGTAIA
AFYIPVSVMTILYC-RIYRETEKRT-KDLADLQGSDSGL----NPNPSHQMTKRKRVVL-VKERKAAQTLSA
ILLAFIITWTPYNIMVLVSTFC---DKC-VPVTLWHLGYWLCYVNSTVNPICYALCNRTFRKTFKMLLLCRW
K-KKKVEEKLYWQGNSKLP----------------
>Mmu.2.2/1-351
-----------------------------MEGESYHNETTVNGTPVNH------------------------
-----------------------------QALERHGLW----EVITIAAVTAVVSLMTIVGNVLVMISFKVN
SQLKTVNNYYLLSLACADLIIGIFSMNLYTTYILMGRWVLGSLACDLWLALDYVASNASVMNLLVISFDRYF
SITRPLTYRAKRTPKRAGIMIGLAWLVSFILWAPAILCWQYLVGKRTVPPD-ECQIQFL-SEPTITFGTAIA
AFYIPVSVMTILYC-RIYRETEKRT-KDLADLQGSDSGL----DPHLSHQMTKRKRMVL-VKERKAAQTLSA
ILLAFIITWTPYNIMVLVSTFC---DKC-VPVTLWHLGYWLCYVNSTINPICYALCNRTFRKTFKLLLLCRW
K-KKKVEEKLYWQGNSKLP----------------
>Xtr.172781/1-348
-----------------------------MEPNSTSLNNSNGT-----------------------------
-----------------------------VPLKAHSLW----EVITIATVSAIVSLITIVGNILVMVSFKVN
SQLKTVNNYYLLSLACADLIIGIFSMNLYTSYILIGHWSLGSLACDLWLALDYVASNASVMNLLVISFDRYF
SITRPLTYRAKRTPKRAGLMIGLAWFISFILWAPAILCWQYFVGGRTVPPE-ECQIQFL-YEPIITFGTAIA
AFYLPVSVMTILYC-RIYKETEKRT-KDLAELQGSE-------SPSISHQITKRKRMVL-IKERKAAQTLSA
ILLAFIITWTPYNIMVLVSTFC---SDC-IPSSLWHLGYWLCYVNSTVNPICYALCNKTFRKTFKMLLLCRW
R-KKTVEEKLYWYGQHPPCHNKLP-----------
>Aca.1.1/1-351
-----------------------------MEEKFHSNSTIVNGTAANQ------------------------
-----------------------------KLIEGHNLW----EVITIATVTAILSLITIVGNVLVMISFKVN
SQLKTVNNYYLLSLACADLIIGIFSMNLYTSYILIGHWFPWKLACDLWLALDYVASNASVMNLLVISFDRYF
SITRPLTYRAKRTPRRAGIMIGLAWLISFILWAPVILCWQYFVGERTVPPG-ECQIQFL-YEPIVTFGTAIA
AFYIPVSVMTILYC-RIYKETEKRT-KDLAELQGSSSNT----DPNINSQMTKRKRMVL-IKERKAAQTLSA
ILLAFILTWTPYNIMVLVSTFC---SDC-IPPTLWHLGYWLCYVNSTVNPICYALCNKTFRKTFKLLLFCQW
K-KKKMEEKLYWQGNTKLP----------------
>Gga.5.2/1-351
-----------------------------MEVNLFSNSTVTNSSSINH------------------------
-----------------------------KQLEGHSLW----EVITIATVTAIVSLITIVGNVLVMISFKVN
SQLKTVNNYYLLSLACADLIIGIFSMNLYTSYILIGHWSLGSLACDLWLALDYVASNASVMNLLVISFDRYF
SITRPLTYRAKRTPKRAGIMIGLAWLISFILWAPVILCWQYFVGERTVPPE-ECQIQFL-YEPIITFGTAIA
AFYIPVSVMTILYC-RIYKETEKRT-KDLAELQGSESSM----DPNINNQITKRKRMVL-IKERKAAQTLSA
ILLAFIITWTPYNIMVLISTFC---SDC-IPLTWWHLGYWLCYVNSTVNPMCYALCNKTFRKTFKMLLFCQW
K-KKKVEEKLYWQGNTRMP----------------
>Aan.63286/1-356
-----------------------------MEAEYPQNFTVHGNASN--------------------------
-----------------------------VQAITHSLW----EVISIATMSAIVSLITIIGNILVMLSFKVN
SQLKTVNNYYLLSLAFADLIIGIFSMNLYTSYILMGYWALGSLACDLWLSLDYVASNASVMNLLVISFDRYF
SITRPLTYRAKRTPRRAGFMIGLAWLVSLVLWAPPILCWQYFVGKRTVPLR-QCQIQFF-SEPVITFGTAIA
AFYIPISIMIILYC-RIYRETEKRT-KDLVELQGHAPSRIS--GPILKSQNSKRKRMVL-IKEKKAAQTLSA
ILLAFILTWTPYNIMVLVSTFC---SDC-VPLSLWHLGYWLCYVNSTVNPMCYALCNKTFRKTFRTLLLCQW
K-RRRDEERLYWGGQSVVMG----SKVT-------
>Ola.22/1-356
-----------------------------MEGEIALNSTLNATTTD--------------------------
-----------------------------IHLVTHNLW----EVITIATVSAIVSIITIVGNILVMLSFKVN
SQLKTVNNYYLLSLAAADLIIGVFSMNLYTSYILMGYWALGSLACDLWLALDYVASNASVMNLLVISFDRYF
SITRPLTYRAKRTPRRAAIMIGLAWLVSLILWAPPILCWQYFVGKRTVPER-QCQIQFF-SEPVITFGTAIA
AFYIPVSVMTILYC-RIYKETEKRT-KDLAELQGVNYSKPI--DGTLKNQITKRKRLVL-IKERKAAQTLSA
ILLAFILTWTPYNIMVLISTFC---SDC-IPLSLWHLGYWLCYVNSTVNPMCYALCNKTFQKTFRMLLLCQW
K-KKRLQEKLYWYGQNPVVS----SKMS-------
>Gac.XV/1-351
-----------------------------MEGDGVLNSTVNTTAMD--------------------------
-----------------------------FHPVSHNLW----EVISIATVSAVVSLITVVGNVLVMLSFKVN
SQLKTVNNYYLLSLAAADLIIGVFSMNLYTSYILMGYWALGNLACDLWLALDYVASNASVMNLLVISFDRYF
SITRPLTYRAKRTPKRAGIMIGLAWMVSLVLWAPPILCWQYFVGKRTVPER-QCQIQFF-SEPVITFGTAIA
AFYIPVSVMTILYC-RIYKETEKRT-KDLAELQGINFSKPI--DATLKSQITKRKRMVL-IKERKAAQTLSA
ILLAFILTWTPYNIMVLISTFC---SDC-IPLSLWHLGYWLCYVNSTVNPMCYALCNKTFQKTFRMLLLCQW
K-KKRIEEKLHWYGQNPVV----------------
>Dre.17.1/1-353
-----------------------------MGVENLTLRANITD-----------------------------
-----------------------------VQLVTHSLW----EVIAIATVSAIVSFITIIGNILVMLSFKVN
SQLKTVNNYYLLSLAFADLIIGVFSMNLYTSYILMGYWALGSLACDLWLALDYVASNASVMNLLVISFDRYF
SITRPLTYRAKRTPKRAGIMIGLAWLVSFILWAPPILCWQYFVGKRTVPER-QCQIQFF-SEPVITFGTAIA
AFYFPVSVMTILYC-RIYKETERRT-KDLAELQGINSSKPI--DGTLKCQITKRKRMVL-IKEKKAAQTLSA
ILLAFILTWTPYNIMVLISTFC---SDC-IPLSLWHLGYWLCYVNSTVNPMCYALCNKTFQKTFRMLLLCQW
R-KQRAEEKLYWCGQNPAVG----SKLT-------
>Loc.LG7/1-358
-----------------------------MEVEQLKNSTANNSNTSNV------------------------
-----------------------------QNLSGHSLW----EVITIATVSAIVSLITIIGNILVMVSFKVN
SQLKTVNNYYLLSLAFADLIIGVFSMNLYTSYILMGYWSLGSLACDLWLALDYVASNASVMNLLVISFDRYF
SITRPLTYRAKRTPKRAGIMIGLAWLVSFILWAPAILCWQYFVGERTVPSD-ECQIQFF-SVPVITFGTAIA
AFYIPVSIMTILYC-RIYKETERRT-KDLAELQGLNSNKTM--DPNLKNQITKRKRMVL-IKEKKAAQTLSA
ILLAFILTWTPYNIMVLISTFC---SQC-IPVSLWHLGYWLCYVNSTVNPMCYALCNKTFQKTFKMLLFCQW
K-KKRAEEKLYWYGQNPGMN----TKMT-------
>Aan.17996/1-337
-----------------------------MGAEELSNSTICGNASD--------------------------
-----------------------------IQPIGHSLW----EVITIATVSAIVSLITIIGNILVMLSFKVN
SQLKTVNNYYLLSLAFADLIIGVFSMNLYTSYILMGYWSLGSLACDLWLAVDYVASNASVMNLLVISFDRYF
SITRPLTYRAKRTPKRAGIMIGLAWLVSFILWAPPILCWQYFVGKRTVPAK-QCQIQFF-SEPVITFGTAIA
AFYIPVSIMTILYC-RIYKETEKRT-KDLAELQGLNSAKPM--DTNLKNQITKRKRMVL-IKEKK-AQTLSA
ILLAFILTWTPYNIMVLISTFC---SDC-IPLSLWHLGYWLCYVNSTVNPMCYALCNKTFQKTFRMLLFCQW
KKKRA------------------------------
>Gac.XVIII/1-354
-----------------------------MEVDPSNSTLANTSY----------------------------
-----------------------------VQVASHNVW----EVITIATVSAIVSLITVVGNVLVLLSFKVN
SQLKTVNNYYLLSLAFADLIIGVLSMNLYTTYILMGYWSLGNIACDLWLAVDYVASNASVMNLLVISFDRYF
SITRPLTYRAKRTPKRAAIMIGLAWLVSFVLWAPPILCWQYIVGERRVLPN-QCHIQFL-TQPVITFGTAIA
AFYIPVSVMTILYC-RIYKETQRRT-KDLAELRGL-ATKPI--DPVLKNQITKRKRMVL-VKEKKAAQTLSA
ILLAFILTWTPYNIMVLISTFC---AEC-IPQSLWHLGYWLCYVNSTINPMCYALCNKTFQKTFRMLLLCQW
SRRRRGNDKLYWGGQNRNVN----NKMT-------
>Ola.24/1-341
-----------------------------MNSSSGNS-----------------------------------
-----------------------------THVQTHSLW----EVITIATVSAIVSLITIIGNMLVMLSFKVN
SQLKTVNNYYLLSLAFADLIIGVLSMNLYTTYILMGYWSLGNLACDLWLAVDYVASNASVMNLLVISFDRYF
SITRPLTYRAKRTPKRAAIMIGLAWLISFVLWAPPILCWQYFVGERKVPTD-QCQIQFL-TEPVITFGTAIA
AFYFPVSVMTILYC-RIYKETQKRT-KDLAELQGLT-------TTALKNQITKRKRMVL-VKEKKAAQTLSA
ILLAFILTWTPYNIMVLISTFC---ADC-IPTSLWHLGYWLCYVNSTINPMCYALCNKTFQKTFRMLLLCQW
RARRRGEDKLYWSGANPNNKVT-------------
>Aan.157760/1-332
-----------------------------MNVSCESPTSNWTT-----------------------------
-----------------------------DPLGGHKPW----EVVVIILITVPLSLVTVIGNLLVMISFRVN
SHLRTVSNYFLLSLAVADLVLGAISMNLYTMYIILGRWTLGNLACDIWLATDYVASNASVMNLLLISFDRFF
SITRPLTYRAKRTPRRAAIMISLAWAISFILWAPTILLWSYIVKEHTEKEKVKCSIQFQ-KEPFFTFGTAIA
AFYLPVSIMIILYW-RIYRETENRT-RDLAGLLGLVH-----------------------SEVKGMTRTLSA
ILLAFIITWTPYNIMVLVSIFK-----C-IPDNLWHLGYWLCYVNSTVNPVCYALCNKSFRVTFKMLLLLRW
D-KRKWDKPRHRGTLRPYSS----SSTI-------
>Aan.98141/1-361
-----------------------------MNTSSAPDNVTHAFNHTV-------------------------
-----------------------------DPLKGHTIL----EVVVIILITGPLSLVTIIGNLLVMIAFRVN
CHLRTVNNYFLLSLAVADLILGAISMNLYTTYIIMDRWILGNLACDIWLAIDYVVSNASVMNLLVISFDRFL
SVTRPLTYQAKRTPRRAAIMISLAWAISFVLWAPAILFWQHVVGKRTVPKD-KCSIQFL-SQPIITFGTAIA
AFYLPVTIMIILYW-RVYRETEKRT-RELAGLLGSPGAKQLSPSTPNRPKTKKRRSTSL-IKEKKAAKTLSA
ILLAFILTWTPYNIMVLVSTFC---NDC-VPDKLWQLGYWLCYVNSTVNPMCYALCNESFRVTFKMLLLCRW
D-KRKWRRPHHSAPPSHRPH--------K-STTTV
>Loc.LG28/1-370
---------------------MPLPHPYHTPVPAHPNLTNSSSSAASSNSSSA-------------------
-----------------------------DPLGGHAVW----EVVLIAFVTGSLSLVTIVGNLLVMIAFRVN
SHLRTVNNYFLLSLACADLVLGAVSMNLYTTYIITGRWTLGNLACDLWLALDYVASNASVMNLLVISFDRFF
SVTRPLTYRAKRTPRRAAIMIGLAWAISFVLWAPAILFWQYAEGTRTVPPE-ECSIQFF-SQPIITFGTAIA
AFYLPVTIMIILYW-RVYRETENRA-RELPGLLGSQA------SSPGSPKRQKRRSQSL-IKEKKAARTLSA
ILLAFILTWTPYNIMVLVSPFC---DKC-VPDTLWQLGYWLCYVNSTVNPMCYALCSKSFRVTFRMLLFCRW
D-KRQWGKPHPSARPSYCPS--------KTSSSTV
>Lch.126593/1-348
-----------------------------MNFSVNQNGSLNESEIH--------------------------
-----------------------------DPLGGHAVW----EVTLIVLTTGVLSLITIIGNLLVIFSFKVN
SDLKTISNYFLLSLAFADLIIGVMSMNLYTTYIIMDRWAMGTLACDLWLALDYVASNASVMNLLIISFDRYF
SVTRPLSYRAKRTPKRAAIMIGLAWSISFILWAPAILFWQYIVGERTVKDG-KCSIQFL-SEPIITFGTAIA
AFYLPVTIMTILYW-RIYRETENRT-KELAALQGSE-------MSKEKTQVVKKKRLRI-IKEKKAAKTLSA
ILLAFILTWTPYNIMVLVSTFC---HDC-VPEYLWKIGYWLCYVNSTVNPMCYALCSKPFRITFKMLLLCRW
DKRKWRRPANRVVSFHRKTP---------------
>Xtr.4.2/1-367
---------------------------MLALHQNAGQEMVTQWPPTMASSTVTPLTSNATEEY---------
-----------------------------DPLGGHAVW----EVVLIVITTGILSLVTVIGNVLVLLAFKVN
SDLKTVNNYFLLSLACADIIIGALSMNLYTTYIVMGRWALGPVSCDLWLALDYVASNASVMNLLIISFDRYF
SITRPLTYRAKRTPRRAAIMIGMAWFISFVLWAPAIIFWQYIVGERTVEAT-DCYIQFF-SQPIITFGTAIA
AFYLPVTIMIILYW-RVYRETENRS-KELAGLQGSG-------TKSEKNHHGKRKSNSL-IKEKKAAKTLSA
ILLAFILTWTPYNIMVLVSTFC---PDC-VPKKLWELGYWLCYVNSTVNPMCYALCNRSFRRTFKMLLLCRW
DKRKWRAHKHPAPFFRTPSQ---------------
>Aca.344791/1-338
-----------------------------MNLSVFPPSPNLTQEPTTS------------------------
-----------------------------SSGGGYSSW----EVALIVFITGVLSLVTVVGNLLVMISFKVN
RELKTVNNYFLLSLAAADLIIGTISMNLYTTYIVMGQWMMGSLACDLWLALDYVASNASVMSLLLISFDRYF
SITRPLTYRAKRTPRRAAVMISMAWLISFVLWAPAILFWQKVVGERTVADH-ECYIQFF-SEPIITFGTAIA
AFYLPVTIMVVLYW-RIYQETQKRA-KELCGLQGSESKRR---RRRKRRSLSKRRTLSL-MKEKKAARTLSA
ILLAFLITWTPYNIMVLVSTFC---EGC-VPQSLWELGYWLCYVNSTVNPMCYALCNRSFRTTFRRLLLCRG
VQRP-------------------------------
>Mdo.5.2/1-348
-----------------------------MNVSAAPAVSPNIT-----------------------------
-----------------------------VLEPVKGPW----QVAFIILTTGLLSLATVTGNLLVLVSFKVN
SELKTVNNYFLLSLACADLIIGVVSMNLYTTYLVMGHWALGSLACDLWLALDYVASNASVMNLLLISFDRYF
SVTRPLSYRAKRTPRRAALMIGLAWLVSFVLWAPAILFWQYLVGERTVKAG-QCYIQFL-SEPIITFGTAMA
AFYLPVTVMCVLYW-RIYRETENRA-RELAALQGSE-------TRKGKEQLSKRKTFSL-VKEKKAARTLSA
ILLAFILTWTPYNIMVLVSTFC---SHC-VPETLWELGYWLCYVNSTINPMCYALCNKAFRDTFRLLLLCRW
D-KRRWRKIPKRPGSVHRTP----SRQC-------
>Hsa.11.CHRM1/1-348
-----------------------------MNTSAPPAVSPNIT-----------------------------
-----------------------------VLAPGKGPW----QVAFIGITTGLLSLATVTGNLLVLISFKVN
TELKTVNNYFLLSLACADLIIGTFSMNLYTTYLLMGHWALGTLACDLWLALDYVASNASVMNLLLISFDRYF
SVTRPLSYRAKRTPRRAALMIGLAWLVSFVLWAPAILFWQYLVGERTVLAG-QCYIQFL-SQPIITFGTAMA
AFYLPVTVMCTLYW-RIYRETENRA-RELAALQGSE-------TPRGKEQLAKRKTFSL-VKEKKAARTLSA
ILLAFILTWTPYNIMVLVSTFC---KDC-VPETLWELGYWLCYVNSTINPMCYALCNKAFRDTFRLLLLCRW
D-KRRWRKIPKRPGSVHRTP----SRQC-------
>Mmu.19/1-348
-----------------------------MNTSVPPAVSPNIT-----------------------------
-----------------------------VLAPGKGPW----QVAFIGITTGLLSLATVTGNLLVLISFKVN
TELKTVNNYFLLSLACADLIIGTFSMNLYTTYLLMGHWALGTLACDLWLALDYVASNASVMNLLLISFDRYF
SVTRPLSYRAKRTPRRAALMIGLAWLVSFVLWAPAILFWQYLVGERTVLAG-QCYIQFL-SQPIITFGTAMA
AFYLPVTVMCTLYW-RIYRETENRA-RELAALQGSE-------TPRGKEQLAKRKTFSL-VKEKKAARTLSA
ILLAFILTWTPYNIMVLVSTFC---KDC-VPETLWELGYWLCYVNSTVNPMCYALCNKAFRDTFRLLLLCRW
D-KRRWRKIPKRPGSVHRTP----SRQC-------
>Aan.75028/1-273
-------------------------MDRIYNSTERSLYLTSSWPGVSVYRETVTMRGDQWPEHVGGADNESF
LYASANLTGRNESAGRPVEY---------DPLGGHTVW----QAVLIGVFSCLLSLVTIVGNILVLVAFKVN
KQLKTVNNYFLLSLAFADLIIGVISMNLYTAYIIMDQWAMGAWACDLWLAIDYVASNASVMNLLVISFDRYF
SITRPLTYRAKRTTKRAGVMIGLAWAVSFVLWAPAILFWQYFVGERKVPPH-KCYVQFL-TEPTITFCTAIA
AFYLPVTIMSVLYW-RIYKETQTRA-R---------------------------------------------
------------------------------------------------------------------------
-----------------------------------
>Gac.sc48/1-384
--------------------------------GSYKELAILSVGGWKQHNVTHISRQGGNFTDSPVNGTLIL
PAEDF------------------------DPLGGHTVL----QVIIIVFLTGSLSLVTVVGNILVLVSFKIN
KALKTVNNYYLLSLAFADLTIGTLSMNLYTTYIIMDQWALGPVVCDLWLAIDYVASNASVMNLLVISFDRYF
SVTRPLTYRAKRTTKRAMTMIGLAWSISFILWAPAILFWQYIVGERTVQPN-ECYIQFL-SEPIITFSTAVA
AFYLPVTIMSFLFW-KIYQETEKRV-KDMQGLKASGSAKRF--ASKAKTEVNKRKNEKK-ANEKKAARTLSA
ILFVFITTWLPYNIMVLVNTFC---QDC-IPETLWALGYWLCYVNSTINPICYALCNKTFRTTFRDILMCQW
NQKKNQPNFPQRKAVAFKKK----DPI--------
>Ola.19/1-335
------------------------------------------------------------------------
-------------------------------------------VIIIVFLTGSLSVITVVGNILVLISFKIN
KTLKTVNNYYLLSLAFADLIIGTLSMNLYTTYIIMGHWALGPVLCDLWLAIDYVASNASVMNLLIISFDRYF
SVTRPLTYRAKRTTKRTMAMIGLAWSISFVLWAPAILFWQYVVGERTVPPE-ECYIQFL-TEPVTTFCTAIA
AFYLPVTVMAFLFW-KIYQETEKRA-KDIQSLKGSCAAKRF--ALRAKPEINKHKNEKK-ANEKKAARTLSA
ILLAFMMTWLPYNIMVLINTFC---QNC-IPEALWALGYWLCYVNSTVNPMCYALCNKTFRTTFRAILMCQW
NGRKKPHPHQRQAFQTKNVR----KARHQMPPS--
>Dre.12/1-388
-----------------------MNLTLSAEPGLFLTNSSPGMRANPVTAFMSHDLHPANDSLHNITQIPSV
LS---------------------------DPLGGHSVL----QVVMIALLCGSISLLTIIGNTLVLLSFKLN
KQLKTVNNYYLLSLAFADLIIGVLSMNLYTTYIIMDQWALGNFACDLWLAIDYVASNASVMNLLVISFDRYF
SVTRPLTYRAKRTTKRAMTMIGLAWSISFILWAPAILFWQYFVGERTVEPD-KCYIQFI-SEPITTFCTAIA
AFYLPVTIMTVLYW-RIYKETENRS-RELAGLKASG-------NVKSARKTNKRKKLSL-VKEKKAAQTLSA
ILLAFIITWTPYNIMVLLNAFC---DGC-IPETLWALGYWLCYVNSTVNPMCYALCNKAFRTTFRSILLCQW
RKKKLNKAQIQKRAPAATYR----KHTQSL-----
>Dre.17.2/1-399
-----------------------------MDSNSTELGHFSPSDTLGVGMYPASTLWPLLQNTSLVNLTAVF
KLNGSNAEAEGQSY---------------DPLGGHSLW----QVILIVVFTGLLSLITIIGNILVMVSFKVN
RQLKTVNNYFLLSLAVADLIIGVISMNLYTAYIVMGQWAMGNWACDLWLAIDYVASNASVMNLLVISFDRYF
SITRPLTYRAKRTTKRAGVMIGLAWFVSLILWAPAILFWQYFVGQRTVPQD-KCYIQFL-SEPIITFCTAMA
AFYLPVTIMSVLYW-RIYKETENRS-RELAGLQGSGGAKRF--AARARTQITKRKRMSL-IKEKKAAQTLSA
ILFAFIITWTPYNIMVLVNTFC---NGC-IPENLWALGYWLCYVNSTVNPMCYALCNKTFRSTFKMILLCRW
DQKKSKP--SFPQRQAVRFHRPIPTDST-------
>Ola.15/1-409
-------------------MSSNSTDLLTASSSPLEAGTYPQSNALHQGEIKGDPWSALNADTIDYNSSFGS
NHTLQNGTDTKVF----------------DPLGGHPVW----QVVLIVLLTGTLSLVTIIGNILVVVSFKVN
RQLKTVNNYFLLSLAVADLIIGIISMNLYTSYLIMGYWAMGNWACDIWLAIDYVASNASVMNLLVISFDRYF
SITRPLTYRAKRTTRRAGIMIGLAWFVSFVLWAPAILLWQYFVGERTVPPN-ECYIQFF-SEPITTFCTAMA
AFYLPVTIMSVLYW-RIYKETQNRS-KELAGLQGSVGAKRF--AARTRTQITKRKRMSL-LKEKKAAQTLSA
ILLAFIITWTPYNIMVLINAFC---EVC-IPDTLWAVGYWLCYVNSTVNPMCYALCNKTFRTTFKMILLCHW
D-QKKRRKQQFQQRQSVVFH----RRIPRDST---
>Gac.VI/1-411
-----------------------------MSFNSTDPGLFLTANTPVPAAGAYPQPNALHQGA-SAAPW-LV
YVNNLDENYTSKLLNLTSESQNGNATVPQDPLGGHHWW----QVVLIVLLTGTLSLITVIGNILVVVSFKVN
RQLKTVNNYFLLSLAVADLIIGVISMNLYTAYLVMGHWAMGNWACDLWLAIDYVASNASVMNLLVISFDRYF
SITRPLTYRAKRTTKRAGMMIGLAWFVSLVLWAPAILFWQYFEGERTVPAG-ECQIQFL-KVPTITICTAIA
AFYLPVTIMSILYW-RIYQETQNRS-KELAGLQGSGSAKRF--ASRTRTQITKRKRMSL-VKEKKAAQTLSA
ILFAFIITWTPYNIMVLINTFC---DV---PGILWDVGYWLCYVNSTVNPMCYALCNKTFRTTFKMILLCQW
D-QKKRRKQQFQQRQSVVFH----RRIPRDST---
>Aan.61072/1-413
----------------------MNLNTSSTEPSLYQSHSPPGMRAYQETDIRPRNPWLERQNGANNDSFSRS
SNLTSLYNATLAPTVAY------------DPLGGHTIW----QVILIIFFTGSLSLVTVIGNILVLVSFKVN
KQLKTVNNYYLLSLAFADLIIGVISMNLYTTYIIMNQWALGNWACDLWLAIDYVASNASVMNLLVISFDRYF
SVTRPLTYRAKRTTKRAVTMIVLAWFISFVLWAPAILLWQFFVGERTVPPG-ECQIQFL-SEPIITFCTAIA
AFYLPVTIMTVLYW-RIYKETENRS-KELAGLRVSGNAKRF--ATKAKTQITKRKKMSL-VKEKKAAQTLSA
ILFAFIITWTPYNIMVLVNTFC---NDC-IPATWWALGYWLCYVNSTVNPMCYALCNKTFRTTFKMILLCQW
D-DQKRNKSQFQQRQAVAFR----RKMGETHSVAL
>Loc.LG16/1-409
MNLRYNSTEHTFLTSNSPTMRGFQDAEILQDSRWHEHINSVENDSFNSGNPNLTSLYNATQTPPTT------
-----------------------------DPLGGHTVW----QVILIVFFTGLLSLVTIIGNILVLVAFKVN
KQLKTVNNYFLLSLAFADLIIGIISMNLYTTYIIMDQWALGNWACDLWLAIDYVASNASVMNLLVISFDRYF
SVTRPLTYRAKRTTKRAGIMIGLAWSISFVLWAPAILFWQYFVGERTVPSD-KCYIQFL-SEPIITFCTAIA
AFYLPVTIMTVLYW-RIYKETEKRT-KELAGLQASGRAKRF--ASKARTQITKRKRMSL-VKEKKAAQTLSA
ILFAFIITWTPYNIMVLVNTFC---DNC-IPETLWALGYWLCYVNSTVNPMCYALCNKTFRTTFKMILLCQW
D-KRKRRKQQFQQRQSVIFH----KGIPRDPS---
>Xtr.5/1-403
-----------MTLLTILANISSTAKTLLQSGDLYNATEITFWSNDITKFFYNTSDIKDEVNISDNGNYTER
-----------------------------DYLGGHTVW----QVFLIASFSGIIALVTVIGNILVILAFKVN
KQLKTVNNYFLLSLACADLIIGVISMNLFTTYIIMDHWIMGSLACDLWLMIDYVASNASVMNLLVISFDRYF
SITRPLTYRTKRTTKRAGIMIGLAWIISFILWAPAILFWQYFVGKRTVPSD-ECFIQFF-TEPIITFGTAIA
AFYLPVSIMTILYW-RIYKETEKRT-KELAGLQASGGAKRF--AAKTRNQITKRKRMSL-IKEKKAAQTLSA
ILLAFIITWAPYNIMVLVNTFC---ESC-IPRIYWNLGYWLCYINSTINPICYALCNKTFRTTFKILLLCQC
D-KIKRRKKQYQLTKP-IFQ----RHVTNKSL---
>Lch.127049/1-410
-----------------------MIANYNNTSLALFPNISFDWNENSQRTDLHAENRSQDGSYDIFQTSGTF
SSITVAPNISVKQNITYD-----------DPLGGHTVW----QVVLIALFTGILALVTIIGNILVMVSFKVN
KQLKTVNNYFLLSLAFADIIIGIFSMNLFTTYIIMGKWALGNLACDLWLTIDYVASNASVMNLLVISFDRYF
SITRPLTYRAKRTTKRAGVMIGLAWVVSFILWAPAILFWQYFVGERTVPPD-QCFIQFL-TEPIITFGTAIA
AFYLPVTIMTILYW-RIYKETEKRT-KELAGLQASHRAKRF--AIKTRTQITKRKRLSL-VKEKKAAQTLSA
ILLAFIITWTPYNIMVLVSAFC---KEC-IPTTFWNLGYWLCYINSTVNPMCYALCNKTFRTTFKMILLCQW
D-RRKRRKQQYQQRQSVVFR----KRIPREAS---
>Gga.3/1-408
-----------------------MIMHNNSSALPLFSNVSSFWKRDSHGPGLLDEGASLIGSYDSPETTESF
PFSTVETTNSSLNATIK------------DPLGGHAVW----QVVLIAFLTGIIALVTIIGNILVIVSFKVN
KQLKTVNNYFLLSLACADLIIGVISMNLFTTYIIMGHWALGNLACDLWLSIDYVASNASVMNLLVISFDRYF
SITRPLTYRAKRTTKRAGVMIGLAWIISFVLWAPAILFWQYFVGKRTVPPD-ECFIQFL-SEPIITFGTAIA
AFYLPVTIMSILYW-RIYKETEKRT-KELAGLQASGSAKKF--ALKTRSQITKRKRMSL-IKEKKAAQTLSA
ILFAFIITWTPYNIMVLVNTFC---D-C-VPKTVWNLGYWLCYINSTVNPVCYALCNKMFRNTFKMLLLCQC
D-KRKRRKQQYQQRQSVIFH----KRIPREAS---
>Aca.1.3/1-407
-----------------------MVPSSNSTASFLVSNVSSFWNQDSHGAGLLNDASSFTSSHGLSQTNENF
SIIPKNMSNASQIPP--------------DPLGGHAVW----QVVLIAFLTGIIALVTIIGNILVIVAFKVN
KQLKTVNNYFLLSLACADLIIGIISMNLFTTYIIMNRWALGNLACDLWLSIDYVASNASVMNLLVISFDRYF
SITRPLTYRAKRTTRRAGVMIGLAWVISFILWAPAILFWQYFVGERTVNEG-ECYIQFL-TEPTITFGTAIA
AFYLPVTIMSILYW-RIYKETEKRT-KELAGLQASGSAKKF--ALKTRSQITKRKRMSL-IKEKKAAQTLSA
ILFAFIITWTPYNIMVLVNTFC---EHC-IPKTFWNLGYWLCYINSTVNPMCYALCNKTFRTTFKMLLLCQC
D-KRKRRKQQYQQRQSVIFH----KRIPREAS---
>Mdo.2/1-395
-----------------------MTLHSNNTTSSSFANISSSWNQGTSSPGLPPRYGSYNVSQASEAFSNNV
TNH--------------------------DPLGGHTVW----QVVFIALLTGILALVTIIGNILVIVAFKVN
KQLKTVNNYFLLSLACADLIIGVISMNLFTTYIIMNRWALGNLACDLWLAIDYVASNASVMNLLVISFDRYF
SITRPLTYRAKRTTKRVGMMIGLAWIISFILWAPAILFWQYFVGKRTVPSG-ECFIQFL-SEPTITFGTAIA
AFYMPVTIMTILYW-RIYKETEKRT-KELAGLQASGSAKRF--ALKTRSQITKRKRMSL-IKEKKAAQTLSA
ILLAFIITWTPYNIMVLVNTFC---NSC-IPKTYWNLGYWLCYINSTVNPMCYALCNKTFRTTFKMLLLCQC
D-KRKRRKQQYQQRQSVIFH----KRVPQEAS---
>Hsa.1.CHRM3/1-400
-----------------------MTLHNNSTTSPLFPNISSSWIHSPSDAGLPPGTVTHFGSYNVSRAAGNF
SSPDGTTD---------------------DPLGGHTVW----QVVFIAFLTGILALVTIIGNILVIVSFKVN
KQLKTVNNYFLLSLACADLIIGVISMNLFTTYIIMNRWALGNLACDLWLAIDYVASNASVMNLLVISFDRYF
SITRPLTYRAKRTTKRAGVMIGLAWVISFVLWAPAILFWQYFVGKRTVPPG-ECFIQFL-SEPTITFGTAIA
AFYMPVTIMTILYW-RIYKETEKRT-KELAGLQASGTAKRF--ALKTRSQITKRKRMSL-VKEKKAAQTLSA
ILLAFIITWTPYNIMVLVNTFC---DSC-IPKTFWNLGYWLCYINSTVNPVCYALCNKTFRTTFKMLLLCQC
D-KKKRRKQQYQQRQSVIFH----KRAPEQAL---
>Mmu.13/1-399
-----------------------MTLHSNSTTSPLFPNISSSWVHSPSEAGLPLGTVSQLDSYNISQTSGNF
SSNDTSS----------------------DPLGGHTIW----QVVFIAFLTGFLALVTIIGNILVIVAFKVN
KQLKTVNNYFLLSLACADLIIGVISMNLFTTYIIMNRWALGNLACDLWLSIDYVASNASVMNLLVISFDRYF
SITRPLTYRAKRTTKRAGVMIGLAWVISFVLWAPAILFWQYFVGKRTVPPG-ECFIQFL-SEPTITFGTAIA
AFYMPVTIMTILYW-RIYKETEKRT-KELAGLQASGTAKRF--ALKTRSQITKRKRMSL-IKEKKAAQTLSA
ILLAFIITWTPYNIMVLVNTFC---DSC-IPKTYWNLGYWLCYINSTVNPVCYALCNKTFRTTFKMLLLCQC
D-KRKRRKQQYQQRQSVIFH----KRVPEQAL---
